# Supplementary material for: 4,4′-Dimethoxy­benzophenone: a triclinic polymorph
Source: Acta Crystallogr Sect E Struct Rep Online. 2008 Jun 13;64(Pt 7):o1256. doi: 10.1107/S1600536808017315 (PMC2961821; doi:10.1107/S1600536808017315)
Supplement: Supplementary file 2 [file e-64-o1256-Isup2.hkl]

#
# h,k,l, Fc-squared, Fo-squared, sigma(Fo-squared) and status flag
#
data_I
_shelx_title ' r2_0m in P-1 (100K)'
_shelx_refln_list_code          4
_shelx_F_calc_maximum      252.99
_exptl_crystal_F_000       512.00
_reflns_d_resolution_high  0.7268
 
loop_
 _symmetry_equiv_pos_as_xyz
 'x, y, z'
 '-x, -y, -z'
 
_cell_length_a     9.4296
_cell_length_b     9.4569
_cell_length_c    14.7963
_cell_angle_alpha  76.945
_cell_angle_beta   78.813
_cell_angle_gamma  70.670
 
_shelx_F_squared_multiplier     1.000
 
loop_
 _refln_index_h
 _refln_index_k
 _refln_index_l
 _refln_F_squared_calc
 _refln_F_squared_meas
 _refln_F_squared_sigma
 _refln_observed_status
   1   0   0     2202.12     1950.03     20.87 o
   2   0   0    10459.72    10974.11     89.97 o
   3   0   0     2224.62     1921.42     16.26 o
   4   0   0       95.43      112.64      2.56 o
   5   0   0      185.12      162.89      4.78 o
   6   0   0       37.92       56.65      2.53 o
   7   0   0        7.23        8.29      1.71 o
   8   0   0      162.41      178.14      6.32 o
   9   0   0       25.62       16.61      9.15 o
  10   0   0      177.72      196.90     17.15 o
  11   0   0       56.76       66.56     11.75 o
  12   0   0      147.21      182.46     18.77 o
 -11   1   0        0.21        3.98      6.01 o
 -10   1   0        1.86        2.09      5.47 o
  -9   1   0        1.04        2.05      2.06 o
  -8   1   0      227.73      255.41      7.97 o
  -7   1   0     1003.46      927.73     16.22 o
  -6   1   0       87.89      109.51      5.01 o
  -5   1   0      908.84      778.58     10.48 o
  -4   1   0        1.59        1.28      0.85 o
  -3   1   0      359.16      328.97      4.40 o
  -2   1   0       61.62       63.96      1.75 o
  -1   1   0        8.67        8.76      0.66 o
   0   1   0        2.28       -1.69      1.69 o
   1   1   0        0.09        0.36      0.29 o
   2   1   0       29.24       30.10      1.04 o
   3   1   0     1547.86     1441.75     13.22 o
   4   1   0      191.75      212.33      3.37 o
   5   1   0       57.87       56.38      2.26 o
   6   1   0       17.45       18.84      1.60 o
   7   1   0       26.85       24.91      2.15 o
   8   1   0      704.45      766.54     13.58 o
   9   1   0      100.04       90.02      7.04 o
  10   1   0        9.25        7.56      5.54 o
  11   1   0       22.88       14.92      7.02 o
  12   1   0        6.27        3.17      6.68 o
 -11   2   0       26.30       22.55      8.91 o
 -10   2   0       55.77       73.67      8.17 o
  -9   2   0       63.54       72.65      7.47 o
  -8   2   0      348.44      337.59     20.80 o
  -7   2   0     1383.53     1282.95     19.29 o
  -6   2   0     2257.99     2288.30     26.25 o
  -5   2   0      442.56      398.83      7.25 o
  -4   2   0      518.50      554.46      7.84 o
  -3   2   0       51.66       54.20      2.21 o
  -2   2   0      781.25      833.53      9.36 o
  -1   2   0     1110.15      884.09      7.80 o
   0   2   0    13077.49    13890.08    115.13 o
   1   2   0     5942.86     5607.20     43.88 o
   2   2   0       66.47       56.99      1.55 o
   3   2   0        0.28        0.16      0.49 o
   4   2   0      183.77      209.71      3.17 o
   5   2   0        3.85        3.16      0.82 o
   6   2   0      698.49      810.72      9.33 o
   7   2   0       35.36       27.91      2.11 o
   8   2   0      425.33      477.51     11.73 o
   9   2   0        3.58        2.62      4.05 o
  10   2   0       76.40       73.17     10.80 o
  11   2   0       23.69       17.15      6.89 o
  12   2   0       43.68       55.22     11.61 o
 -10   3   0       41.68       43.10      5.94 o
  -9   3   0       56.85       56.59      4.76 o
  -8   3   0      123.90      161.61      6.56 o
  -7   3   0      273.72      250.95      6.61 o
  -6   3   0      123.63      126.95      5.20 o
  -5   3   0      154.41      125.33      4.26 o
  -4   3   0        0.02        0.52      1.00 o
  -3   3   0        4.55        3.59      1.00 o
  -2   3   0       30.96       36.92      2.13 o
  -1   3   0      102.39      105.33      2.67 o
   0   3   0        0.92       -0.44      0.44 o
   1   3   0     2823.82     2714.45     25.37 o
   2   3   0     6869.58     7254.81     60.34 o
   3   3   0      387.95      395.01      5.02 o
   4   3   0      851.68      862.44     46.81 o
   5   3   0       57.64       69.64      2.53 o
   6   3   0      358.32      392.27      5.39 o
   7   3   0      200.85      196.82      5.91 o
   8   3   0       66.83       80.05      5.58 o
   9   3   0      102.74       94.23      7.68 o
  10   3   0       56.35       63.99      7.23 o
  11   3   0       12.08       11.75      6.82 o
  12   3   0       19.68       26.19      9.45 o
 -10   4   0       18.72       17.02      3.93 o
  -9   4   0        1.74       -0.09      2.66 o
  -8   4   0      380.13      406.69      9.56 o
  -7   4   0      143.95      137.59      5.46 o
  -6   4   0     3585.91     3778.64     41.02 o
  -5   4   0      171.24      155.29      5.01 o
  -4   4   0       22.10       17.98      2.04 o
  -3   4   0       38.38       32.14      2.09 o
  -2   4   0      269.31      267.95      5.13 o
  -1   4   0      146.22      159.89      2.92 o
   0   4   0     2853.56     3249.35     24.23 o
   1   4   0        2.72        3.98      0.80 o
   2   4   0      391.20      467.90      5.16 o
   3   4   0       66.53       78.48      1.84 o
   4   4   0      119.42      115.62      2.68 o
   5   4   0        2.40        2.25      1.09 o
   7   4   0       73.78       65.83      3.33 o
   8   4   0       29.59       36.09      4.22 o
   9   4   0      167.93      158.52     20.22 o
  10   4   0      100.93      106.32      8.72 o
  11   4   0      219.89      194.61     16.67 o
  12   4   0        8.64        7.09      7.29 o
  -9   5   0       72.94       68.06      6.36 o
  -8   5   0       41.55       49.59      4.32 o
  -7   5   0       27.90       23.77      3.12 o
  -6   5   0       57.32       52.55      3.79 o
  -5   5   0       34.71       44.04      4.27 o
  -4   5   0        0.33        1.03      1.34 o
  -3   5   0       41.52       39.50      2.72 o
  -2   5   0      185.06      192.84      3.87 o
  -1   5   0      279.83      240.79      4.22 o
   0   5   0        1.82        1.60      0.59 o
   1   5   0       49.91       69.16      1.81 o
   2   5   0     2408.14     2661.39     23.86 o
   3   5   0       13.36       15.18      1.17 o
   4   5   0       71.04      109.71      2.80 o
   5   5   0      243.33      249.83      4.58 o
   6   5   0       60.43       63.85      3.11 o
   7   5   0       34.90       28.21      3.08 o
   8   5   0       50.58       56.70     13.57 o
   9   5   0       38.74       37.24      8.51 o
  10   5   0        4.56        2.12      4.02 o
  11   5   0      109.96      117.61     17.79 o
  12   5   0       32.34       26.93      9.72 o
  -8   6   0        1.82        0.61      2.44 o
  -7   6   0        6.16        7.56      2.57 o
  -6   6   0       71.75       65.94      4.39 o
  -5   6   0       57.17       45.36      3.64 o
  -4   6   0       18.14       18.67      2.40 o
  -3   6   0       62.69       57.01      3.39 o
  -2   6   0       59.58       72.07      3.07 o
  -1   6   0       23.92       26.24      1.73 o
   0   6   0     1688.35     1925.83     16.63 o
   1   6   0       60.58       77.00      2.00 o
   2   6   0      795.70      890.19     11.30 o
   3   6   0       46.18       41.07      2.74 o
   4   6   0     1170.61     1275.71     13.08 o
   5   6   0      170.22      149.51      4.22 o
   6   6   0      179.24      207.68      6.14 o
   7   6   0       70.98       79.15      4.56 o
   8   6   0      170.84      167.21      7.67 o
   9   6   0        0.00        3.60      4.39 o
  10   6   0       18.85       15.89      5.04 o
  11   6   0      325.92      300.79     23.22 o
  12   6   0       24.68       13.64     10.13 o
  -8   7   0        0.52       -2.16      8.37 o
  -7   7   0       28.16       21.65      3.53 o
  -6   7   0        0.02       -1.22      2.02 o
  -5   7   0       54.12       65.06      4.41 o
  -4   7   0      156.61      161.27      5.81 o
  -3   7   0       32.61       26.61      3.93 o
  -2   7   0      157.06      148.89      4.88 o
  -1   7   0      138.87      139.77      4.11 o
   0   7   0       24.14       26.72      1.53 o
   1   7   0      226.52      216.32      3.58 o
   2   7   0       23.94       20.58      1.59 o
   3   7   0       13.50       12.59      1.48 o
   4   7   0      144.31      142.42      5.33 o
   5   7   0        6.59        5.51      1.77 o
   6   7   0        5.20        7.84      2.51 o
   7   7   0       12.42       17.27      4.27 o
   8   7   0       85.76       85.05     12.83 o
   9   7   0       14.16        9.05      6.82 o
  10   7   0      144.08      130.82     16.61 o
  11   7   0        1.96        6.28      8.30 o
  12   7   0        0.73        9.65      9.65 o
  -7   8   0       73.40       92.48     15.26 o
  -6   8   0      362.80      455.36     11.11 o
  -5   8   0       77.06       67.49      4.71 o
  -4   8   0        6.78        7.02      2.28 o
  -3   8   0       80.66       79.97      5.16 o
  -2   8   0      190.69      178.54      6.33 o
  -1   8   0      252.53      216.52      5.78 o
   0   8   0       21.52       28.42      2.60 o
   1   8   0       51.82       42.37      2.45 o
   2   8   0      139.44      150.10      3.87 o
   3   8   0      207.13      194.71      5.20 o
   4   8   0      441.37      501.97     15.83 o
   5   8   0      856.25      803.21     21.80 o
   6   8   0       18.48       36.59      9.32 o
   7   8   0       26.28        5.13      5.47 o
   8   8   0       55.36       73.38     12.89 o
   9   8   0       42.65       20.59      9.45 o
  10   8   0        1.43        8.71      8.03 o
  11   8   0      110.39      132.91     18.36 o
  -5   9   0       12.12        8.82      2.99 o
  -4   9   0        6.98        7.15      2.55 o
  -3   9   0        2.10        1.12      2.06 o
  -2   9   0       31.92       26.23      3.00 o
  -1   9   0        7.60        4.70      2.07 o
   0   9   0       12.88       14.50      2.29 o
   1   9   0       23.29       19.09      2.34 o
   2   9   0      109.39      134.45      7.22 o
   3   9   0        2.79        1.52      2.38 o
   4   9   0       79.78       83.86      7.57 o
   5   9   0       54.16       44.01      9.92 o
   6   9   0       23.53       21.60      8.64 o
   7   9   0        6.23       -5.13      5.13 o
   8   9   0        0.29       -0.88      6.08 o
   9   9   0        0.35       -2.36      6.08 o
  10   9   0       43.28       75.60     15.39 o
  11   9   0        2.00        9.05      9.65 o
  -4  10   0        8.62        9.39      3.26 o
  -3  10   0        0.08        0.21      2.67 o
  -2  10   0      144.91      167.00      7.06 o
  -1  10   0        0.00        0.49      1.98 o
   0  10   0      105.84       88.67      5.17 o
   1  10   0      118.44      106.79      5.18 o
   2  10   0        8.25        6.18      2.83 o
   3  10   0      318.06      308.87     11.15 o
   4  10   0      186.31      233.69     16.34 o
   5  10   0      492.95      451.12     26.93 o
   6  10   0        0.14       -5.06      5.06 o
   7  10   0       15.07       11.48      7.76 o
   8  10   0       33.10       24.10      9.99 o
   9  10   0       13.66       12.56      9.05 o
  10  10   0       47.76       64.46     15.59 o
  -2  11   0        2.78        9.42      3.17 o
  -1  11   0        1.39        1.97      2.49 o
   0  11   0        1.29        1.89      2.19 o
   1  11   0       11.36       15.24      4.37 o
   2  11   0        5.05        5.38      4.56 o
   3  11   0        0.48        6.87      4.89 o
   4  11   0        4.67       19.37      7.90 o
   5  11   0        2.02        0.00      6.21 o
   6  11   0        3.84        4.79      6.28 o
   7  11   0       14.49        3.65      7.90 o
   8  11   0      129.63      138.58     19.24 o
   9  11   0        0.06        1.08      7.49 o
   0  12   0       12.71        9.24      3.05 o
   1  12   0        3.79        3.78      4.17 o
   2  12   0       21.53       21.39      8.98 o
   3  12   0       22.85       16.88      8.17 o
   4  12   0       73.18       71.82     13.30 o
   5  12   0        0.02       -3.17      6.82 o
   6  12   0        7.71       -1.28      7.70 o
   7  12   0        6.66        4.73      7.97 o
  -6 -12   1       22.88       14.18      9.32 o
  -5 -12   1        9.19       10.94      8.30 o
  -4 -12   1        0.89        0.00      7.02 o
  -3 -12   1       72.95       95.04     14.24 o
  -2 -12   1       21.52       33.49      7.51 o
  -1 -12   1      236.20      284.05     16.17 o
  -8 -11   1      204.23      208.11     22.55 o
  -7 -11   1        2.84        5.40      7.29 o
  -6 -11   1        4.35        4.93      7.70 o
  -5 -11   1        1.08       -1.76      6.01 o
  -4 -11   1        1.17       -2.42      3.57 o
  -3 -11   1        7.48        9.49      4.92 o
  -2 -11   1       37.20       37.71      7.09 o
  -1 -11   1        1.46        2.71      4.60 o
   0 -11   1       29.47       26.68      4.10 o
   1 -11   1        4.20        2.75      2.71 o
   2 -11   1      152.80      162.00     11.53 o
 -10 -10   1       14.25       25.72     12.02 o
  -9 -10   1       73.87       87.08     16.13 o
  -8 -10   1       58.91       68.25     14.38 o
  -7 -10   1       78.36       59.47     12.83 o
  -6 -10   1        3.02       -2.23      5.20 o
  -5 -10   1      153.99      131.09     15.66 o
  -4 -10   1      100.67       93.02     13.10 o
  -3 -10   1      457.21      478.96     14.35 o
  -2 -10   1      356.59      342.03     12.11 o
  -1 -10   1       88.60       83.35      5.02 o
   0 -10   1       40.23       37.30      3.99 o
   1 -10   1      257.72      263.84      9.07 o
   2 -10   1        7.40       10.58      2.94 o
   3 -10   1       62.06       60.69      5.18 o
   4 -10   1        3.47        5.18      3.08 o
 -10  -9   1       96.25       94.50     16.61 o
  -9  -9   1        6.89        4.32      6.68 o
  -8  -9   1        8.88       12.08      8.10 o
  -7  -9   1        0.37       -0.74      5.40 o
  -6  -9   1        8.85        9.25      6.55 o
  -5  -9   1       39.65       50.76      6.64 o
  -4  -9   1      198.24      183.87      8.18 o
  -3  -9   1       49.56       51.87      5.00 o
  -2  -9   1       65.23       48.97      6.27 o
  -1  -9   1       38.45       38.39      3.35 o
   0  -9   1       85.02       73.58      9.11 o
   1  -9   1        7.01        6.80      2.42 o
   2  -9   1        5.40        1.18      2.36 o
   3  -9   1       24.52       30.13      5.16 o
   4  -9   1       11.05       10.48      2.69 o
   5  -9   1        6.50        6.62      2.83 o
 -11  -8   1        0.01       -3.85      7.97 o
 -10  -8   1        5.45       -3.58      6.89 o
  -9  -8   1       98.80      105.57     15.59 o
  -8  -8   1       17.19        5.33      6.28 o
  -7  -8   1       11.52       11.14      6.89 o
  -6  -8   1      182.12      192.99     17.55 o
  -5  -8   1        3.31       -0.16      2.88 o
  -4  -8   1       45.25       49.40      8.20 o
  -3  -8   1       45.97       56.61      4.73 o
  -2  -8   1       16.36       11.16      4.39 o
  -1  -8   1       20.52       29.28      2.27 o
   0  -8   1        2.19        3.67      1.43 o
   1  -8   1       12.24        8.91      1.95 o
   2  -8   1       47.25       39.89      3.71 o
   3  -8   1        0.21       -0.74      1.77 o
   4  -8   1       11.81        7.29      2.33 o
   5  -8   1       44.37       45.70      4.06 o
   6  -8   1        9.44       10.79      3.09 o
 -12  -7   1        6.28        9.11     10.33 o
 -11  -7   1       43.34       32.81     11.27 o
 -10  -7   1        1.01        7.97      7.70 o
  -9  -7   1       40.84       36.86     10.87 o
  -8  -7   1       10.58       12.15      6.68 o
  -7  -7   1        9.01        5.87      5.47 o
  -6  -7   1        5.28        6.70      3.27 o
  -5  -7   1        8.48        5.91      3.06 o
  -4  -7   1      383.15      366.12     12.16 o
  -3  -7   1      115.81      120.14      3.61 o
  -2  -7   1        0.01        0.98      0.89 o
  -1  -7   1       47.97       45.73      1.93 o
   0  -7   1      218.49      201.57      3.69 o
   1  -7   1        9.01        7.41      1.48 o
   2  -7   1       22.28       11.73      2.20 o
   3  -7   1        1.20        2.85      1.70 o
   4  -7   1       20.67       24.11      3.43 o
   5  -7   1        0.35       -1.20      1.80 o
   6  -7   1        5.73        5.82      2.43 o
   7  -7   1        2.44        2.04      2.54 o
 -12  -6   1        0.16       -2.36      9.05 o
 -11  -6   1       62.75       41.92     12.15 o
 -10  -6   1      153.00      150.06     17.01 o
  -9  -6   1      134.11      148.84     16.13 o
  -8  -6   1      249.34      230.36     10.95 o
  -7  -6   1        3.81        2.98      2.37 o
  -6  -6   1       24.42       21.41      2.70 o
  -5  -6   1       33.81       44.14      5.37 o
  -4  -6   1       18.41       22.42      1.65 o
  -3  -6   1       20.73       18.61      1.49 o
  -2  -6   1      221.32      189.71      4.15 o
  -1  -6   1        1.22        1.50      0.66 o
   0  -6   1      138.00      135.30      2.78 o
   1  -6   1       43.52       53.83      2.72 o
   2  -6   1        0.02        0.17      1.07 o
   3  -6   1        5.52        5.58      1.67 o
   4  -6   1      107.77      102.90      4.53 o
   5  -6   1        0.69       -0.03      1.65 o
   6  -6   1        0.00        1.98      1.99 o
   7  -6   1       79.67       82.08      5.12 o
   8  -6   1       16.23       15.12      3.24 o
 -11  -5   1        0.61        1.48      4.62 o
 -10  -5   1       12.96        5.98     15.19 o
  -9  -5   1       11.89       13.37      4.43 o
  -8  -5   1       46.70       42.13      4.37 o
  -7  -5   1        0.56        2.98      1.52 o
  -6  -5   1       74.09       72.58      3.30 o
  -5  -5   1      333.66      382.95      6.87 o
  -4  -5   1       18.13       21.71      1.64 o
  -3  -5   1       54.22       76.48      2.11 o
  -2  -5   1       58.69       45.13      1.82 o
  -1  -5   1      363.00      402.71      4.87 o
   0  -5   1      108.11       95.73      2.42 o
   1  -5   1        1.41        1.22      0.74 o
   2  -5   1       33.52       37.84      1.90 o
   3  -5   1       10.80       12.18      1.65 o
   4  -5   1        2.82        1.95      1.40 o
   5  -5   1       19.56       16.39      2.32 o
   6  -5   1        1.21        2.39      1.87 o
   7  -5   1        6.86        8.86      2.43 o
   8  -5   1       71.12       68.71      4.87 o
   9  -5   1      110.01      130.34      6.55 o
 -12  -4   1       12.61       14.45      8.17 o
 -11  -4   1       63.69       67.06     13.64 o
 -10  -4   1      131.44      122.30      9.52 o
  -9  -4   1      239.73      301.76     16.54 o
  -8  -4   1      299.08      307.33     12.86 o
  -7  -4   1       84.57      100.25      3.99 o
  -6  -4   1       54.97       55.16      2.41 o
  -5  -4   1       35.46       32.50      1.79 o
  -4  -4   1       52.75       60.81      2.22 o
  -3  -4   1       42.72       41.50      1.55 o
  -2  -4   1       47.18       49.33      1.57 o
  -1  -4   1        1.66        0.14      0.51 o
   0  -4   1      109.50      114.64      2.10 o
   1  -4   1      229.70      234.47      3.67 o
   2  -4   1      799.05      840.91      9.49 o
   3  -4   1       23.23       18.11      1.67 o
   4  -4   1      288.12      263.36      5.60 o
   5  -4   1        3.86        4.03      1.48 o
   6  -4   1      912.77      806.88     16.62 o
   7  -4   1       25.29       28.83      3.08 o
   8  -4   1        9.20        8.30      2.51 o
   9  -4   1      244.35      295.11      8.55 o
  10  -4   1        4.24        4.31      3.19 o
 -12  -3   1       11.16        7.36      6.95 o
 -11  -3   1       14.44        8.57      6.82 o
 -10  -3   1        0.43        2.88      4.04 o
  -9  -3   1      111.38      104.50     19.37 o
  -8  -3   1        8.46        5.91      2.69 o
  -7  -3   1        0.26        1.89      1.44 o
  -6  -3   1      183.57      169.67      3.84 o
  -5  -3   1      154.34      205.64      3.81 o
  -4  -3   1       19.52       24.89      1.44 o
  -3  -3   1      142.54      159.01      3.06 o
  -2  -3   1        0.21        0.14      0.62 o
  -1  -3   1      967.70     1040.60      9.28 o
   0  -3   1       19.40       19.06      0.84 o
   1  -3   1        0.72        0.41      0.54 o
   2  -3   1        1.02        0.93      0.78 o
   3  -3   1        5.14        4.55      1.04 o
   4  -3   1        0.61       -0.91      0.91 o
   5  -3   1       46.04       50.63      2.75 o
   6  -3   1       23.98       23.37      2.47 o
   7  -3   1       87.34       91.24      4.33 o
   8  -3   1       39.64       38.92      3.50 o
   9  -3   1      388.30      469.49     11.31 o
  10  -3   1       19.95       15.89      4.43 o
 -12  -2   1        8.21       17.55      8.64 o
 -11  -2   1        0.01        5.74      5.67 o
 -10  -2   1       40.62       33.14      8.17 o
  -9  -2   1      251.10      272.81     27.34 o
  -8  -2   1      273.80      270.88     11.71 o
  -7  -2   1        8.13        7.27      1.70 o
  -6  -2   1      639.27      621.82      7.78 o
  -5  -2   1      139.40      173.62      3.22 o
  -4  -2   1     1496.13     1414.84     15.41 o
  -3  -2   1      479.43      521.89      6.12 o
  -2  -2   1      640.34      548.97      6.47 o
  -1  -2   1     9205.57     9955.71     94.81 o
   0  -2   1     2314.65     1924.43     14.24 o
   1  -2   1     8954.58     9366.24     69.12 o
   2  -2   1      270.30      257.57      4.14 o
   3  -2   1     1396.71     1553.56     17.54 o
   4  -2   1      147.87      108.43      3.09 o
   5  -2   1       34.10       36.21      2.24 o
   6  -2   1      207.64      194.96      5.70 o
   7  -2   1      296.62      307.22      6.98 o
   8  -2   1      393.81      400.25     11.99 o
   9  -2   1       15.41       11.90      4.30 o
  10  -2   1        3.17        9.05      8.98 o
  11  -2   1        3.49        4.79      6.28 o
 -12  -1   1       15.77       12.69      8.10 o
 -11  -1   1       83.27       89.71     12.76 o
 -10  -1   1        7.02        8.78      5.47 o
  -9  -1   1       21.63       20.72      4.63 o
  -8  -1   1        3.25        2.86      2.03 o
  -7  -1   1      149.56      166.00      4.59 o
  -6  -1   1      143.11      138.75      3.60 o
  -5  -1   1       48.76       72.60      2.29 o
  -4  -1   1      100.91       96.12      2.28 o
  -3  -1   1      451.94      501.89      5.57 o
  -2  -1   1       12.63       11.01      0.96 o
  -1  -1   1      138.16      137.00      2.22 o
   0  -1   1       74.80       67.78      1.43 o
   1  -1   1        1.72       -0.50      0.50 o
   2  -1   1      118.98      110.97      2.37 o
   3  -1   1      997.32     1091.55     11.66 o
   4  -1   1       75.69       62.15      2.34 o
   5  -1   1      152.38      142.13      3.76 o
   6  -1   1      131.06      127.74      4.78 o
   7  -1   1      250.64      292.28      7.42 o
   8  -1   1      253.46      221.42      6.53 o
   9  -1   1       22.04       21.92      3.07 o
  10  -1   1        0.02       -0.54      4.86 o
  11  -1   1      106.98      135.88     16.20 o
 -12   0   1       46.49       53.19     11.61 o
 -11   0   1      124.75      154.11     16.47 o
 -10   0   1        0.00       -1.15      4.39 o
  -9   0   1      250.84      279.20     11.89 o
  -8   0   1      130.81      119.64      5.53 o
  -7   0   1      785.21      828.13     13.03 o
  -6   0   1        0.73        1.21      1.17 o
  -5   0   1        5.97        7.06      1.16 o
  -4   0   1      403.91      383.40      5.22 o
  -3   0   1      847.75      877.70      8.45 o
  -2   0   1      755.66      703.84      7.08 o
  -1   0   1      461.61      431.99      5.92 o
   1   0   1      552.46      593.78      7.35 o
   2   0   1     4496.72     3832.12     53.25 o
   3   0   1      170.00      180.55      2.88 o
   4   0   1      268.66      222.43      4.66 o
   5   0   1      205.85      234.47      4.02 o
   6   0   1     1228.65     1126.15     14.81 o
   7   0   1       54.70       52.56      2.86 o
   8   0   1        4.71        2.75      1.75 o
   9   0   1       73.20       66.82      6.55 o
  10   0   1      216.04      214.32     17.21 o
  11   0   1       75.64       74.59     12.15 o
  12   0   1        3.72        4.66      7.22 o
 -11   1   1       25.41       29.43      9.59 o
 -10   1   1       35.61       32.51      6.01 o
  -9   1   1       43.69       55.35      6.60 o
  -8   1   1       36.68       30.18      3.47 o
  -7   1   1      291.35      357.72     15.62 o
  -6   1   1      463.92      435.07      8.15 o
  -5   1   1        0.00       -0.13      0.85 o
  -4   1   1       93.69       89.06      2.39 o
  -3   1   1       17.65       18.88      1.10 o
  -2   1   1        0.94       -0.53      0.53 o
  -1   1   1       64.21       69.60      2.06 o
   0   1   1        8.14       -0.80      0.80 o
   1   1   1        0.67       -1.70      1.70 o
   2   1   1      112.48       77.69      1.56 o
   3   1   1     9469.56     9883.59     86.88 o
   4   1   1       89.25       71.73      2.26 o
   5   1   1      255.95      297.14      4.85 o
   6   1   1       54.81       46.19      2.52 o
   7   1   1        7.67        5.40      1.46 o
   8   1   1      588.21      565.02     16.71 o
   9   1   1      283.07      287.16     17.89 o
  10   1   1       21.08        7.56      5.94 o
  11   1   1       85.27       95.11     13.03 o
  12   1   1        6.82        5.74      7.36 o
 -11   2   1        0.94       20.66      8.71 o
 -10   2   1       34.12       42.02      6.96 o
  -9   2   1        7.85        5.02      2.81 o
  -8   2   1        3.50        2.10      2.12 o
  -7   2   1      543.22      580.65     12.51 o
  -6   2   1        4.05        4.79      1.75 o
  -5   2   1      280.28      292.53      5.21 o
  -4   2   1      256.83      236.16      4.06 o
  -3   2   1      425.73      468.77      5.63 o
  -2   2   1        3.00       -0.75      0.75 o
  -1   2   1        4.99        5.77      0.90 o
   0   2   1     5145.90     4747.57     51.10 o
   1   2   1      167.96      165.77      2.73 o
   2   2   1     2257.20     2121.13     18.59 o
   3   2   1      104.36      114.37      2.68 o
   4   2   1      486.03      474.28      6.67 o
   5   2   1       38.27       41.16      1.74 o
   6   2   1      931.47      864.13      9.72 o
   7   2   1        0.32        0.94      1.18 o
   8   2   1       39.17       43.32      3.83 o
   9   2   1      307.83      365.92     13.84 o
  10   2   1       82.17       73.98     10.87 o
  11   2   1      183.01      188.87     17.15 o
  12   2   1       11.67        8.51      8.03 o
 -10   3   1        5.30       11.78      5.15 o
  -9   3   1      120.16      147.37      6.79 o
  -8   3   1       38.33       44.68      6.20 o
  -7   3   1       17.53       20.20      3.16 o
  -6   3   1       79.48       78.39      5.15 o
  -5   3   1       85.58       93.39      3.83 o
  -4   3   1       18.95       19.63      2.30 o
  -3   3   1        0.61       -0.78      0.78 o
  -2   3   1        4.84       -0.98      0.98 o
  -1   3   1     1167.87     1262.24     11.60 o
   0   3   1      175.80      173.60      2.82 o
   1   3   1        4.10        1.97      0.94 o
   2   3   1     4080.67     3729.22     31.58 o
   3   3   1       12.23        7.52      1.33 o
   4   3   1      160.36      149.62      4.15 o
   5   3   1      459.06      505.33      8.09 o
   6   3   1        1.65        2.15      0.99 o
   7   3   1        0.01       -1.44      1.44 o
   8   3   1       65.41       59.62      9.06 o
   9   3   1       54.94       59.78      6.41 o
  10   3   1      103.82      116.35     15.76 o
  11   3   1        2.30       12.76      6.41 o
  12   3   1       13.64       28.62      9.32 o
 -10   4   1      168.12      192.27      8.55 o
  -9   4   1       31.65       32.57      4.58 o
  -8   4   1      363.18      351.45     10.04 o
  -7   4   1       23.29       26.03      3.25 o
  -6   4   1      962.47      878.18     14.96 o
  -5   4   1        5.70        5.32      1.84 o
  -4   4   1      120.76      102.70      3.89 o
  -3   4   1       24.29       20.97      1.81 o
  -2   4   1       44.38       29.11      1.75 o
  -1   4   1     1321.52     1515.88     14.85 o
   0   4   1      415.46      412.85      5.54 o
   1   4   1     2365.04     2449.02     25.80 o
   2   4   1     1030.41      963.05      9.07 o
   3   4   1     3630.26     4004.80     32.21 o
   4   4   1     2537.55     2388.01     27.42 o
   5   4   1     1530.26     1637.65     31.16 o
   6   4   1     1077.93      978.52     12.24 o
   7   4   1        0.60        0.96      1.94 o
   8   4   1      383.05      367.22     11.20 o
   9   4   1        1.84        6.39      3.60 o
  10   4   1      457.56      466.91     17.39 o
  11   4   1      385.12      445.25     24.91 o
  12   4   1       52.21       33.89     10.19 o
  -9   5   1      156.33      158.80      7.77 o
  -8   5   1       34.06       34.81      4.32 o
  -7   5   1       87.03      106.87      6.28 o
  -6   5   1        4.93        6.97      2.23 o
  -5   5   1       35.13       33.11      3.22 o
  -4   5   1        0.71        2.37      1.47 o
  -3   5   1      154.66      159.80      5.69 o
  -2   5   1       10.89        7.67      1.15 o
  -1   5   1        4.75        2.42      0.84 o
   0   5   1       26.35       35.91      2.28 o
   1   5   1        1.25        0.96      0.79 o
   2   5   1      504.64      508.36      6.15 o
   3   5   1     1129.66     1308.21     11.50 o
   4   5   1       51.62       61.57      1.84 o
   5   5   1       15.84       14.61      1.63 o
   6   5   1       74.57       66.47      6.21 o
   7   5   1       31.06       44.13      6.28 o
   8   5   1       71.04       73.25      5.52 o
   9   5   1       53.42       51.82      6.89 o
  10   5   1       25.11       33.96      6.29 o
  11   5   1       70.25       85.85      8.96 o
  12   5   1        5.73       -0.95      6.62 o
  -8   6   1        0.39        2.14      2.66 o
  -7   6   1      192.97      218.45      7.40 o
  -6   6   1       50.97       49.75      4.02 o
  -5   6   1        2.09        3.00      1.90 o
  -4   6   1      352.54      315.08      7.43 o
  -3   6   1        0.76        1.63      1.44 o
  -2   6   1      271.73      234.76      5.57 o
  -1   6   1       60.08       62.91      2.19 o
   0   6   1      133.69      141.89      2.71 o
   1   6   1      252.26      253.60      4.64 o
   2   6   1        5.20        8.01      1.34 o
   3   6   1      497.88      596.44      6.90 o
   4   6   1      770.05      719.76      7.91 o
   5   6   1       29.22       37.32      2.27 o
   6   6   1       25.20       25.55      5.16 o
   7   6   1        8.68        9.33      2.85 o
   8   6   1        4.45        6.33      2.88 o
   9   6   1        2.88       -0.47      2.69 o
  10   6   1      142.17      130.63     10.29 o
  11   6   1      214.61      230.20     21.77 o
  12   6   1       59.21       30.63      7.63 o
  -8   7   1        1.32        4.86      8.84 o
  -7   7   1        8.20        9.73      3.04 o
  -6   7   1        4.63        4.19      2.29 o
  -5   7   1        1.82        1.20      1.91 o
  -4   7   1       76.18       68.86      4.35 o
  -3   7   1        1.32        1.45      1.61 o
  -2   7   1       73.77       67.67      3.69 o
  -1   7   1      139.09      175.39      4.10 o
   0   7   1       43.71       55.73      3.74 o
   1   7   1        4.24        5.63      1.20 o
   2   7   1       14.11        9.92      1.93 o
   3   7   1      106.03      128.09      3.00 o
   4   7   1       40.96       38.31      2.14 o
   5   7   1        0.10        1.97      1.52 o
   6   7   1        0.14        1.00      2.18 o
   7   7   1       20.49       26.38      3.81 o
   8   7   1       27.70       20.27      4.66 o
   9   7   1        6.64        8.76      4.31 o
  10   7   1        2.36        5.66      4.64 o
  11   7   1        0.96        7.56      7.97 o
  12   7   1       98.53       89.98     16.07 o
  -7   8   1       46.91       41.99     11.61 o
  -6   8   1       12.36       11.73      3.08 o
  -5   8   1       96.56       94.05      5.64 o
  -4   8   1        2.95        4.40      2.13 o
  -3   8   1      106.28      103.89      5.23 o
  -2   8   1       16.28       15.86      2.24 o
  -1   8   1      121.18      102.71      4.31 o
   0   8   1       44.62       56.05      2.57 o
   1   8   1        5.23        3.59      1.49 o
   2   8   1        1.14        2.48      1.30 o
   3   8   1      124.33      153.08      4.14 o
   4   8   1      921.98      883.56     13.75 o
   5   8   1      507.46      540.37     15.02 o
   6   8   1      142.25      155.92     12.12 o
   7   8   1       15.43       20.59      7.83 o
   8   8   1        1.38        8.78      7.22 o
   9   8   1       11.76       12.42      8.10 o
  10   8   1      141.67      132.57     17.48 o
  11   8   1        0.00       -3.51      7.36 o
  -5   9   1       41.83       47.90      5.58 o
  -4   9   1        0.01        0.37      2.22 o
  -3   9   1       90.44      107.07      5.26 o
  -2   9   1       18.61       15.05      2.50 o
  -1   9   1        0.69        3.33      2.42 o
   0   9   1       43.81       42.08      2.98 o
   1   9   1        4.02        5.93      1.88 o
   2   9   1      105.73      106.48      4.73 o
   3   9   1        1.69        0.96      1.34 o
   4   9   1        2.22        2.01      3.10 o
   5   9   1        0.00       -3.51      4.66 o
   6   9   1        0.30       -0.27      4.79 o
   7   9   1        9.17       -0.20      5.74 o
   8   9   1        2.84        2.70      6.14 o
   9   9   1        3.66        5.13      7.83 o
  10   9   1        5.87       32.20     11.48 o
  11   9   1       38.60       42.12     13.70 o
  -4  10   1        4.74        9.05      2.96 o
  -3  10   1       11.95       10.80      2.83 o
  -2  10   1       25.41       21.68      3.03 o
  -1  10   1       17.61       18.24      2.72 o
   0  10   1        8.64        8.23      2.06 o
   1  10   1        0.78        1.91      3.02 o
   2  10   1       14.99       13.01      3.15 o
   3  10   1       15.52       19.75      3.44 o
   4  10   1        4.73        4.91      4.10 o
   5  10   1       44.79       59.27     11.34 o
   6  10   1       42.46       31.86      9.72 o
   7  10   1       55.11       53.60     12.35 o
   8  10   1       40.60       22.75      9.86 o
   9  10   1        8.09       -0.54      6.41 o
  10  10   1       44.97       58.32     14.72 o
  -2  11   1        0.72       -0.58      2.62 o
  -1  11   1       46.78       50.36      4.42 o
   0  11   1        6.78        4.76      2.38 o
   1  11   1        3.44        1.59      1.84 o
   2  11   1       10.26        4.40      3.48 o
   3  11   1        2.42        1.38      3.55 o
   4  11   1        1.65        7.63      6.62 o
   5  11   1        3.71        0.07      5.87 o
   6  11   1       91.67       80.40     13.97 o
   7  11   1        1.12       -5.87      5.87 o
   8  11   1        4.20        6.55      8.24 o
   9  11   1       13.02       23.83     10.80 o
   0  12   1        0.31       -0.51      2.51 o
   1  12   1       75.23       90.18      6.97 o
   2  12   1        4.71        7.06      3.68 o
   4  12   1      393.18      403.46     26.60 o
   5  12   1      232.55      212.16     20.86 o
   6  12   1       42.98       28.35      9.99 o
   7  12   1       23.84        6.62      8.10 o
  -6 -12   2       12.83       12.96      9.99 o
  -5 -12   2       14.12        8.03      8.17 o
  -4 -12   2       81.55       58.59     12.62 o
  -3 -12   2      623.45      735.31     36.11 o
  -2 -12   2        0.00       14.16      5.89 o
  -8 -11   2      115.25      138.45     19.17 o
  -7 -11   2        8.95        7.90      8.91 o
  -6 -11   2       16.14       17.62      9.25 o
  -5 -11   2        2.02        1.01      6.75 o
  -4 -11   2        1.73       14.02      5.34 o
  -3 -11   2        1.25        5.39      4.70 o
  -2 -11   2        5.51        2.50      4.55 o
  -1 -11   2        0.45        3.62      4.64 o
   0 -11   2        6.78        9.28      3.53 o
   1 -11   2       14.38       13.63      3.99 o
   2 -11   2        8.37        9.71      3.31 o
  -9 -10   2      272.04      226.07     23.56 o
  -8 -10   2        8.93       17.96      9.18 o
  -7 -10   2       49.07       54.00     12.49 o
  -6 -10   2        6.74        8.51      6.89 o
  -5 -10   2       93.64       89.37     13.57 o
  -4 -10   2       13.53       25.75      6.00 o
  -3 -10   2        2.69        5.07      3.25 o
  -2 -10   2      158.75      192.25     15.77 o
  -1 -10   2        0.22        6.22      4.08 o
   0 -10   2        0.64        2.91      2.54 o
   1 -10   2       10.17        5.81      2.72 o
   2 -10   2       21.47       16.08      4.27 o
   3 -10   2       89.37      101.70      6.43 o
   4 -10   2       57.18       80.54      6.95 o
 -10  -9   2       19.17       10.53      9.52 o
  -9  -9   2       66.35       77.09     14.99 o
  -8  -9   2       26.01       33.62      9.99 o
  -7  -9   2        4.09       -3.24      5.67 o
  -6  -9   2        1.49        2.30      6.41 o
  -5  -9   2       44.74       38.63      6.17 o
  -4  -9   2       32.05       23.25      3.91 o
  -3  -9   2       16.82        7.75      3.17 o
  -2  -9   2       76.23       65.14     14.07 o
  -1  -9   2       41.82       33.45      3.50 o
   0  -9   2       11.05        5.41      2.37 o
   1  -9   2       70.99       63.81      6.13 o
   2  -9   2        6.51        6.24      2.74 o
   3  -9   2        0.18        0.35      2.35 o
   4  -9   2        0.29        0.88      2.58 o
   5  -9   2        0.38        2.85      3.08 o
 -11  -8   2       42.56       60.41     14.72 o
 -10  -8   2       89.46      131.49     17.89 o
  -9  -8   2      688.04      666.05     35.98 o
  -8  -8   2       24.83       24.03      8.64 o
  -7  -8   2      213.15      187.93     18.16 o
  -6  -8   2        2.80        3.58      5.54 o
  -5  -8   2        6.98        6.09      3.51 o
  -4  -8   2        3.29        5.64      2.56 o
  -3  -8   2     1087.10     1012.60     20.86 o
  -2  -8   2      213.50      268.42      9.51 o
  -1  -8   2      336.09      275.09      7.74 o
   0  -8   2       27.54       18.06      2.71 o
   1  -8   2      240.59      200.36      8.01 o
   2  -8   2      319.95      308.29      8.13 o
   3  -8   2        6.73        4.95      2.23 o
   4  -8   2        0.00        0.79      2.02 o
   5  -8   2      130.45      128.02      7.54 o
   6  -8   2        2.28        4.52      2.78 o
 -11  -7   2        5.27       12.29      9.65 o
 -10  -7   2       29.24       29.70     10.80 o
  -9  -7   2       15.71        8.30      7.70 o
  -8  -7   2       35.36       31.66      9.52 o
  -7  -7   2       16.68       18.02      7.02 o
  -6  -7   2       15.17       11.68      3.79 o
  -5  -7   2       11.56        9.60      2.55 o
  -4  -7   2        7.81        8.00      2.50 o
  -3  -7   2      200.84      187.18      7.24 o
  -2  -7   2       88.53       83.91      4.83 o
  -1  -7   2      129.25      115.68      3.08 o
   0  -7   2      200.47      235.47      4.87 o
   1  -7   2       21.50       22.58      2.21 o
   2  -7   2        4.76        5.96      1.78 o
   3  -7   2       23.56       22.86      3.30 o
   4  -7   2        8.32        4.73      1.94 o
   5  -7   2        0.53        0.74      1.97 o
   6  -7   2        8.14       12.01      2.75 o
   7  -7   2        0.12        0.39      2.49 o
 -12  -6   2       10.65        9.32      9.79 o
 -11  -6   2      137.12      122.38     17.15 o
 -10  -6   2        0.59        1.76      6.55 o
  -9  -6   2      196.63      180.43     17.96 o
  -8  -6   2       67.88       72.03     12.02 o
  -7  -6   2      141.03      161.53     15.32 o
  -6  -6   2      113.89      118.18      7.53 o
  -5  -6   2      107.78      110.67      4.31 o
  -4  -6   2        2.81        2.01      1.26 o
  -3  -6   2      893.67      849.40     10.11 o
  -2  -6   2       45.52       53.48      2.04 o
  -1  -6   2      145.69      144.90      2.87 o
   0  -6   2      244.53      254.86      4.21 o
   1  -6   2        7.48        6.50      1.12 o
   2  -6   2        0.00        0.41      1.11 o
   3  -6   2      251.37      194.48      5.96 o
   4  -6   2      326.51      320.72      8.26 o
   5  -6   2      154.52      132.90      5.40 o
   6  -6   2       39.08       32.72      3.42 o
   7  -6   2       81.45       73.80      4.98 o
   8  -6   2      222.14      328.79      9.46 o
 -11  -5   2        0.85        0.47      7.70 o
 -10  -5   2        0.08        6.55      7.09 o
  -9  -5   2      131.62      106.53     24.20 o
  -8  -5   2       18.66       22.49      4.49 o
  -7  -5   2       73.16       69.27      3.53 o
  -6  -5   2       44.58       52.81      3.94 o
  -5  -5   2       17.37       12.93      1.48 o
  -4  -5   2        0.25        1.96      1.02 o
  -3  -5   2        0.26        1.01      0.76 o
  -2  -5   2       24.05       26.94      1.39 o
  -1  -5   2      136.36      126.16      2.43 o
   0  -5   2        0.00        0.61      0.66 o
   1  -5   2       74.14       66.95      2.14 o
   2  -5   2        0.14        0.64      0.80 o
   3  -5   2       16.53       13.42      1.78 o
   4  -5   2        5.32        2.36      1.56 o
   5  -5   2        2.84        4.20      1.76 o
   6  -5   2       19.85       17.02      2.62 o
   7  -5   2      282.01      285.25      7.94 o
   8  -5   2        4.19        7.18      2.76 o
   9  -5   2       58.99       49.86      4.75 o
 -12  -4   2       27.73       17.96      8.51 o
 -11  -4   2        3.04        4.70      4.53 o
 -10  -4   2       59.34       71.53      7.79 o
  -8  -4   2        0.00        4.68      2.48 o
  -7  -4   2       33.01       35.30      2.74 o
  -6  -4   2       83.27       84.99      3.01 o
  -5  -4   2       88.96       76.04      2.64 o
  -4  -4   2      813.51      946.67     11.35 o
  -3  -4   2      964.21      923.24     10.04 o
  -2  -4   2      597.01      627.01      6.80 o
  -1  -4   2       69.04       46.96      1.42 o
   0  -4   2     1319.37     1456.38     13.11 o
   1  -4   2     1004.55     1085.62     10.57 o
   2  -4   2     4466.91     5234.34     45.18 o
   3  -4   2      236.92      206.87      4.60 o
   4  -4   2       15.92       27.18      2.80 o
   5  -4   2       46.18       39.61      2.74 o
   6  -4   2      161.43      176.98      5.65 o
   7  -4   2        0.43        2.01      1.82 o
   8  -4   2       13.67        8.85      2.56 o
   9  -4   2        0.86        0.93      2.52 o
  10  -4   2       12.90       15.69      3.74 o
 -12  -3   2        0.58        3.24      6.41 o
 -11  -3   2        0.46       -4.66      4.66 o
 -10  -3   2        0.53       -1.83      3.42 o
  -9  -3   2      261.46      249.69     11.77 o
  -8  -3   2      212.34      239.63      7.40 o
  -7  -3   2       46.76       50.13      4.03 o
  -6  -3   2      220.91      237.57      4.92 o
  -5  -3   2      227.97      234.84      5.15 o
  -4  -3   2      176.74      190.43      3.71 o
  -3  -3   2      397.01      384.66      5.39 o
  -2  -3   2      379.91      434.30      5.70 o
  -1  -3   2        5.35        3.98      0.96 o
   0  -3   2     1285.00     1387.83     12.15 o
   1  -3   2        9.20       14.54      0.98 o
   2  -3   2        5.47        5.82      0.96 o
   3  -3   2        3.84        1.88      0.95 o
   4  -3   2       57.71       60.28      3.28 o
   5  -3   2       90.15       73.38      3.49 o
   6  -3   2        7.35        5.59      2.22 o
   7  -3   2      119.39      107.79      5.90 o
   8  -3   2       35.03       35.83      4.67 o
   9  -3   2       26.02       24.47      3.19 o
  10  -3   2       10.07        3.18      9.99 o
 -12  -2   2        3.70       12.15      7.49 o
 -11  -2   2        0.17       -4.25      5.00 o
 -10  -2   2       25.94       21.53      7.16 o
  -9  -2   2      403.04      424.73     12.03 o
  -8  -2   2       57.06       60.10      4.13 o
  -7  -2   2      138.18      120.05      4.24 o
  -6  -2   2        4.88        4.88      1.13 o
  -5  -2   2      472.35      466.47      6.94 o
  -4  -2   2      231.10      315.44      4.28 o
  -3  -2   2       22.60       30.73      1.57 o
  -2  -2   2      604.90      704.74      7.35 o
  -1  -2   2      577.62      548.48     10.14 o
   0  -2   2        6.72        3.37      0.66 o
   1  -2   2       32.23       18.15      0.93 o
   2  -2   2     6317.08     7013.17     62.41 o
   3  -2   2      215.36      233.81      4.29 o
   4  -2   2      570.60      591.26      8.22 o
   5  -2   2       43.57       40.41      2.20 o
   6  -2   2        0.00        0.82      1.24 o
   7  -2   2       45.44       32.69      2.81 o
   8  -2   2      368.46      395.04     14.92 o
   9  -2   2        7.43        6.66      2.54 o
  10  -2   2       50.84       63.86     11.48 o
  11  -2   2       10.82        4.66      6.48 o
 -12  -1   2       13.10       16.88      7.76 o
 -11  -1   2        6.66        3.24      6.48 o
 -10  -1   2       26.74       23.29      7.43 o
  -9  -1   2       42.16       37.03      5.43 o
  -8  -1   2       93.57      110.93      6.33 o
  -7  -1   2      153.34      135.11      5.24 o
  -6  -1   2      104.15      120.47      3.94 o
  -5  -1   2     1013.69     1040.62     11.20 o
  -4  -1   2      481.04      539.62      6.05 o
  -3  -1   2       71.05       67.93      1.87 o
  -2  -1   2      439.53      440.48      4.48 o
  -1  -1   2       23.53       18.05      0.88 o
   0  -1   2       85.54       87.40      1.62 o
   1  -1   2      247.28      218.61      2.84 o
   2  -1   2        0.11       -0.62      0.62 o
   3  -1   2      144.62      146.37      3.28 o
   4  -1   2      183.69      212.46      3.82 o
   5  -1   2        8.92        6.05      0.95 o
   6  -1   2       83.44       99.01      4.37 o
   7  -1   2      641.70      607.69      9.83 o
   8  -1   2        0.01        3.33      1.59 o
   9  -1   2       83.28       68.97      5.01 o
  10  -1   2       31.98       33.35      8.44 o
  11  -1   2        5.54        7.90      6.68 o
 -11   0   2        5.16        0.61      5.87 o
 -10   0   2       80.35       72.03     11.21 o
  -9   0   2        5.04        2.22      3.38 o
  -8   0   2      155.18      163.19      6.40 o
  -7   0   2       32.88       34.81      2.66 o
  -6   0   2      592.39      676.67     10.06 o
  -5   0   2      799.36      797.68     10.01 o
  -4   0   2     6880.19     7817.10     62.42 o
  -3   0   2        6.40        5.03      0.80 o
  -2   0   2     1630.35     1639.36     16.32 o
  -1   0   2       15.87       13.55      0.95 o
   0   0   2      392.45      386.90      6.38 o
   1   0   2     3935.75     3537.94     34.02 o
   2   0   2     8529.99     8754.71     76.85 o
   3   0   2       36.75       23.87      1.19 o
   4   0   2       27.08       46.90      1.58 o
   5   0   2      512.30      493.09      6.00 o
   6   0   2      156.80      158.03      4.67 o
   7   0   2      108.54      107.20      3.43 o
   8   0   2      952.62     1016.11     15.34 o
   9   0   2       72.12       65.61      6.45 o
  10   0   2      102.68      108.81     13.16 o
  11   0   2      124.33      152.96     16.34 o
  12   0   2       12.16       16.20      8.84 o
 -11   1   2       25.63       39.02     10.06 o
 -10   1   2        2.45        2.79      3.85 o
  -9   1   2      119.11       91.67      8.75 o
  -8   1   2        1.12        1.44      2.10 o
  -7   1   2      156.80      140.10      5.88 o
  -6   1   2      883.79      932.74     13.90 o
  -5   1   2       13.85       11.17      1.49 o
  -4   1   2        0.20        1.54      0.78 o
  -3   1   2       15.73       17.06      1.19 o
  -2   1   2        0.15       -0.61      0.61 o
  -1   1   2        5.46       -0.76      0.76 o
   0   1   2       60.01       63.90      1.60 o
   1   1   2       38.43       28.50      0.91 o
   2   1   2       91.07       90.64      1.76 o
   3   1   2     3662.03     3373.05     26.78 o
   4   1   2      311.30      311.55      3.85 o
   5   1   2      975.62      887.00      9.49 o
   6   1   2       45.72       46.91      2.15 o
   7   1   2      574.90      515.19      7.56 o
   8   1   2       88.45      108.74      5.45 o
   9   1   2      244.72      219.52     15.66 o
  10   1   2       39.16       27.74      7.97 o
  11   1   2       43.10       37.67      9.59 o
  12   1   2        1.13       -0.07      6.82 o
 -11   2   2      134.65      106.05     14.92 o
 -10   2   2      205.13      238.52     13.14 o
  -9   2   2       96.01       90.82      8.76 o
  -8   2   2       37.69       35.79      6.70 o
  -7   2   2       74.94       60.13      4.39 o
  -6   2   2       40.37       44.75      3.26 o
  -5   2   2       21.60       21.09      1.90 o
  -4   2   2      485.60      623.06      8.30 o
  -3   2   2       15.42       12.30      1.06 o
  -2   2   2      289.73      280.43      3.96 o
  -1   2   2     1906.84     1724.28     14.17 o
   0   2   2     8374.86     9209.04     88.16 o
   1   2   2     1849.33     1729.97     16.16 o
   2   2   2    64003.89    65903.70    547.92 o
   3   2   2       24.04       19.51      1.91 o
   4   2   2     5821.67     6343.88     61.91 o
   5   2   2      443.91      374.40      5.16 o
   6   2   2     1625.21     1752.44     16.76 o
   7   2   2      236.24      196.75      5.22 o
   8   2   2      365.89      387.49     13.60 o
   9   2   2       19.57       24.30      4.71 o
  10   2   2      299.11      292.69     19.44 o
  11   2   2        0.10        0.68      5.40 o
  12   2   2      197.77      255.83     20.72 o
 -10   3   2       13.82       10.70      5.91 o
  -9   3   2        3.36        4.73      3.06 o
  -8   3   2        2.02        2.76      2.45 o
  -7   3   2        3.97        2.69      2.23 o
  -6   3   2      148.81      149.55      6.85 o
  -5   3   2      423.72      400.34      8.17 o
  -4   3   2        0.84        0.76      0.87 o
  -3   3   2        2.54        1.29      0.75 o
  -2   3   2       43.41       40.59      1.71 o
  -1   3   2       32.99       32.27      1.41 o
   0   3   2      658.28      707.63     12.74 o
   1   3   2     8204.33     7790.50     75.74 o
   2   3   2        1.11        0.66      0.67 o
   3   3   2        3.20        3.31      0.73 o
   4   3   2        9.47       12.62      1.43 o
   5   3   2      834.31      809.93     11.33 o
   6   3   2      115.76      113.56      3.32 o
   7   3   2      108.22      100.92      4.15 o
   8   3   2       31.44       34.48      5.33 o
   9   3   2        0.03        1.61      2.89 o
  10   3   2      151.45      169.70     14.99 o
  11   3   2        7.37        5.81      5.67 o
  12   3   2       45.07       35.17      9.59 o
 -10   4   2       54.82       55.00      5.50 o
  -9   4   2       23.63       15.81      3.52 o
  -8   4   2       82.65       90.59      7.04 o
  -7   4   2       34.68       30.01      3.86 o
  -6   4   2      599.17      637.04     12.24 o
  -5   4   2     3436.68     3137.38     37.65 o
  -4   4   2     2814.67     2782.43     28.86 o
  -3   4   2      630.61      555.03      7.84 o
  -2   4   2      466.43      509.48      6.62 o
  -1   4   2       13.17       13.71      1.11 o
   0   4   2        8.05        6.74      1.99 o
   1   4   2      395.87      362.28      6.26 o
   2   4   2     2097.46     2445.73     21.89 o
   3   4   2     2005.14     2009.01     17.03 o
   4   4   2       50.28       59.01      2.00 o
   5   4   2      125.24      130.58      3.10 o
   6   4   2        0.05        1.53      0.94 o
   7   4   2        0.01        2.07      1.63 o
   8   4   2        7.64       13.93      3.35 o
   9   4   2      186.24      174.08     10.12 o
  10   4   2      479.90      555.23     19.07 o
  11   4   2      118.05      127.04     14.18 o
  12   4   2       23.06       38.41     10.67 o
  -9   5   2       32.67       26.58      4.70 o
  -8   5   2       32.30       34.19      4.28 o
  -7   5   2        9.10        6.25      4.01 o
  -6   5   2       79.68       93.51      5.12 o
  -5   5   2      158.00      159.02      5.81 o
  -4   5   2      329.03      329.76      7.33 o
  -3   5   2      138.12      120.79      3.89 o
  -2   5   2       14.64       14.73      1.44 o
  -1   5   2       23.61       26.17      1.60 o
   0   5   2      228.22      257.19      4.28 o
   1   5   2     1109.14     1140.97     13.03 o
   2   5   2       31.07       33.93      2.16 o
   3   5   2     1200.88     1190.78     11.26 o
   4   5   2     1260.35     1414.81     14.61 o
   5   5   2       16.02       21.70      1.63 o
   6   5   2      150.55      165.62      4.91 o
   7   5   2       10.57        7.79      2.73 o
   8   5   2       27.34       31.37      4.19 o
   9   5   2        0.51        0.73      3.47 o
  10   5   2       45.26       46.02      7.02 o
  11   5   2       54.75       44.51      8.47 o
  12   5   2       12.07       22.28      8.98 o
  -8   6   2        0.46        2.02      2.85 o
  -7   6   2       31.42       38.55      4.00 o
  -6   6   2     1000.70     1095.29     18.69 o
  -5   6   2      346.88      317.39     12.35 o
  -4   6   2     4850.51     5019.66     57.30 o
  -3   6   2       55.35       56.91      3.37 o
  -2   6   2      279.77      270.52      5.36 o
  -1   6   2      218.74      199.47      3.73 o
   0   6   2       30.35       31.88      1.89 o
   1   6   2       21.28       17.98      1.84 o
   2   6   2        0.78        1.27      0.94 o
   3   6   2      305.71      286.06      4.31 o
   4   6   2     1313.81     1465.89     13.62 o
   5   6   2      259.80      267.61      5.26 o
   6   6   2      518.42      569.55     17.54 o
   7   6   2       50.65       45.39     10.24 o
   8   6   2      253.78      285.89     10.23 o
   9   6   2       28.70       22.18      4.93 o
  10   6   2       79.31       83.71      8.47 o
  11   6   2      127.50      102.21      9.73 o
  12   6   2       63.16       61.44     16.03 o
  -7   7   2        1.67        3.25      2.60 o
  -6   7   2        0.73        0.92      2.18 o
  -5   7   2       11.07       13.82      2.58 o
  -4   7   2       50.44       60.26      4.23 o
  -3   7   2        4.37        4.35      1.92 o
  -2   7   2       91.48       93.42      4.39 o
  -1   7   2      366.28      341.13      5.63 o
   0   7   2      157.69      150.65      3.62 o
   1   7   2      236.90      231.73      4.89 o
   2   7   2        0.26        0.45      1.02 o
   3   7   2        3.17        3.56      1.00 o
   4   7   2      598.61      670.50      7.87 o
   5   7   2        5.05        4.24      1.85 o
   6   7   2       35.96       40.74      4.27 o
   7   7   2       12.80       15.14      3.40 o
   8   7   2        6.81        3.41      2.90 o
   9   7   2        6.22       17.89      8.24 o
  10   7   2        4.89        6.53      4.68 o
  11   7   2      142.63      135.61     11.24 o
  12   7   2       67.75       91.33     15.39 o
  -6   8   2        0.47       -1.03      2.52 o
  -5   8   2       21.49       15.43      2.93 o
  -4   8   2       24.94       18.81      3.41 o
  -3   8   2      105.84      102.14      5.23 o
  -2   8   2       97.94      108.66      4.84 o
  -1   8   2       56.75       49.91      2.94 o
   0   8   2       58.28       75.71      3.31 o
   1   8   2       23.47       19.37      2.34 o
   2   8   2       61.24       70.46      3.36 o
   3   8   2      240.94      232.13      5.28 o
   4   8   2      560.70      600.17      7.69 o
   5   8   2        4.39        8.21      2.45 o
   6   8   2      406.41      436.03     12.59 o
   7   8   2       20.75       19.20      4.82 o
   8   8   2       24.62       32.27      6.05 o
   9   8   2        1.35        0.62      3.66 o
  10   8   2       79.87       77.97     14.18 o
  11   8   2        1.58        6.89      8.44 o
  12   8   2       25.62       16.47     10.26 o
  -5   9   2       10.17        5.69      2.73 o
  -4   9   2       10.96        7.46      2.57 o
  -3   9   2      353.90      351.42      8.78 o
  -2   9   2      270.48      272.29      7.53 o
  -1   9   2       47.12       40.77      2.91 o
   0   9   2      188.23      181.40      5.15 o
   1   9   2       27.54       26.98      2.55 o
   2   9   2       40.35       41.35      3.03 o
   3   9   2       64.02       71.63      5.25 o
   4   9   2        0.02        0.08      2.15 o
   5   9   2       55.24       60.58      8.71 o
   6   9   2       62.67       92.28     12.89 o
   7   9   2        6.75        8.24      6.55 o
   8   9   2        9.91       14.99      7.97 o
   9   9   2        7.45       12.42      8.30 o
  10   9   2        4.87       12.76      8.51 o
  11   9   2       78.15       74.12     15.53 o
  -4  10   2       68.50       88.68      5.57 o
  -3  10   2       92.20       76.54      4.96 o
  -2  10   2       57.14       72.26      5.75 o
  -1  10   2       12.52       11.09      2.35 o
   0  10   2        0.01        2.86      1.57 o
   1  10   2      119.89      118.22      6.00 o
   2  10   2        4.94        3.74      2.22 o
   3  10   2       51.80       53.93      4.51 o
   4  10   2       16.90       15.46      7.16 o
   5  10   2      145.59      147.36     16.13 o
   6  10   2      230.28      263.19     20.52 o
   7  10   2      262.31      244.76     20.79 o
   8  10   2        6.84       10.73      7.70 o
   9  10   2       84.14      103.68     16.47 o
  10  10   2        0.42       -2.77      6.89 o
  -2  11   2       12.66        7.96      3.06 o
  -1  11   2        0.06        2.99      2.33 o
   0  11   2        5.31        1.75      2.14 o
   1  11   2        0.01        4.71      2.99 o
   2  11   2       10.82        6.13      3.07 o
   3  11   2        8.83        7.31      3.29 o
   4  11   2        1.51       -1.49      5.40 o
   5  11   2      184.06      184.48     18.43 o
   6  11   2       12.52        1.15      6.28 o
   7  11   2       13.14       10.26      8.10 o
   8  11   2       46.02       53.60     13.57 o
   9  11   2        5.76       -0.74      7.49 o
   0  12   2      308.31      368.09     12.59 o
   1  12   2        0.13        3.21      3.56 o
   2  12   2       22.48       23.11      6.58 o
   4  12   2        0.01        0.41      6.55 o
   5  12   2       61.14       50.15     12.08 o
   6  12   2       80.88       69.39     13.70 o
   7  12   2      146.47      143.98     18.90 o
   8  12   2        1.09       11.41      8.91 o
  -3 -12   3       28.50       50.96     12.76 o
  -7 -11   3        0.76        6.01      8.57 o
  -6 -11   3       72.90       78.84     14.85 o
  -5 -11   3        1.75       11.41      7.90 o
  -4 -11   3       21.39       31.72      7.11 o
  -3 -11   3       10.74       12.28      5.67 o
  -2 -11   3      100.75       89.81      9.70 o
  -1 -11   3       47.50       59.06     14.04 o
   0 -11   3        0.01        3.28      3.48 o
   1 -11   3        0.65        3.96      4.13 o
  -9 -10   3      112.42       84.92     16.40 o
  -8 -10   3        2.31        9.99      8.98 o
  -7 -10   3      115.42      118.20     16.88 o
  -6 -10   3      129.60      120.02     16.20 o
  -5 -10   3      159.43      168.98     34.46 o
  -4 -10   3       17.37       23.32      6.20 o
  -3 -10   3       12.93       15.87      4.55 o
  -2 -10   3        4.08        3.43      3.39 o
  -1 -10   3      204.12      252.09     28.72 o
   0 -10   3       31.02       35.52      4.78 o
   1 -10   3      209.67      218.44     12.03 o
   2 -10   3       15.20        8.15      3.73 o
   3 -10   3        6.43        9.28      3.47 o
 -10  -9   3       60.32       65.88     15.59 o
  -9  -9   3      117.52      147.49     19.44 o
  -8  -9   3       21.44       15.66      9.32 o
  -7  -9   3       40.06       24.44      9.11 o
  -6  -9   3       60.05       65.41     12.08 o
  -5  -9   3        0.04        1.09      3.40 o
  -4  -9   3        3.17        8.33      3.39 o
  -3  -9   3       41.59       44.03      5.17 o
  -2  -9   3       27.93       23.97      5.66 o
  -1  -9   3        0.65        1.04      2.60 o
   0  -9   3      180.02      159.32      7.76 o
   1  -9   3        3.93        0.78      2.65 o
   2  -9   3       25.54       18.56      3.52 o
   3  -9   3        3.27        3.51      2.84 o
   4  -9   3       69.88       73.99      5.71 o
   5  -9   3       83.32       93.53      6.68 o
 -11  -8   3       81.90       76.01     16.27 o
 -10  -8   3       53.12       67.77     15.19 o
  -9  -8   3      290.78      341.97     25.52 o
  -8  -8   3      106.66      119.88     16.13 o
  -7  -8   3      433.79      525.91     29.90 o
  -6  -8   3      187.15      199.27     11.42 o
  -5  -8   3      127.11      144.24      9.78 o
  -4  -8   3        4.07        2.20      2.85 o
  -3  -8   3       64.06       61.92      5.20 o
  -2  -8   3       51.85       48.30      4.89 o
  -1  -8   3      223.77      225.04      8.50 o
   0  -8   3       20.32       17.61      3.19 o
   1  -8   3      298.01      293.78      8.95 o
   2  -8   3      136.53      116.50      6.29 o
   3  -8   3      744.12      759.23     16.60 o
   4  -8   3        6.25        4.65      2.45 o
   5  -8   3      163.46      150.19     10.13 o
   6  -8   3        0.37        4.45      2.76 o
 -11  -7   3        7.84        3.65      9.59 o
 -10  -7   3      115.86      111.78     16.61 o
  -9  -7   3       16.25       22.28      9.18 o
  -8  -7   3        0.37        4.46      6.08 o
  -7  -7   3       22.92       13.57      7.02 o
  -6  -7   3        0.98        1.92      2.89 o
  -5  -7   3        0.23       -0.07      2.05 o
  -4  -7   3       19.91       18.80      3.28 o
  -3  -7   3      162.53      177.79      7.38 o
  -2  -7   3     1075.46     1010.52     20.31 o
  -1  -7   3      245.90      278.69      7.65 o
   0  -7   3      151.84      124.99      5.57 o
   1  -7   3       93.15      102.97      4.36 o
   2  -7   3       65.10       59.02      3.81 o
   3  -7   3        0.86        2.06      1.74 o
   4  -7   3        0.56        0.37      2.00 o
   5  -7   3        0.01        0.63      2.02 o
   6  -7   3        2.79        5.33      2.57 o
   7  -7   3        3.37        4.46      2.86 o
 -11  -6   3        3.83       -1.22      7.90 o
 -10  -6   3       14.12       20.12      9.25 o
  -9  -6   3        9.57       15.66      7.83 o
  -8  -6   3        1.02        0.34      5.13 o
  -7  -6   3       35.32       30.80      4.84 o
  -6  -6   3        0.75        0.72      2.54 o
  -5  -6   3       50.74       46.16      6.92 o
  -4  -6   3      388.33      347.27      9.66 o
  -3  -6   3        6.44        9.25      1.40 o
  -2  -6   3       13.81       14.57      1.60 o
  -1  -6   3       34.63       35.79      1.91 o
   0  -6   3       34.31       37.66      1.97 o
   1  -6   3       38.29       58.78      2.44 o
   2  -6   3       30.33       26.40      2.19 o
   3  -6   3       93.45       72.81      4.31 o
   4  -6   3      169.86      147.79      5.28 o
   5  -6   3       38.39       38.51      3.47 o
   6  -6   3       26.54       24.51      3.25 o
   7  -6   3        6.02        9.21      2.79 o
   8  -6   3       15.61       10.06      3.12 o
 -11  -5   3        0.88        0.07      7.36 o
 -10  -5   3        6.83        4.39      7.29 o
  -9  -5   3       11.74        7.90      6.75 o
  -8  -5   3        2.42        2.36      5.47 o
  -7  -5   3       46.64       58.27      5.79 o
  -6  -5   3      245.90      226.01      6.24 o
  -5  -5   3        3.15        4.35      1.21 o
  -4  -5   3        2.23        3.53      1.12 o
  -3  -5   3      230.63      278.62      4.00 o
  -2  -5   3     1329.34     1192.46     11.63 o
  -1  -5   3      244.36      254.51      4.96 o
   0  -5   3        3.90        5.58      0.91 o
   1  -5   3       94.87      102.94      2.61 o
   2  -5   3       37.38       31.39      1.86 o
   3  -5   3        2.05        2.14      1.26 o
   4  -5   3        4.70        3.88      1.60 o
   5  -5   3        6.44        3.40      1.93 o
   6  -5   3       35.83       35.23      4.20 o
   7  -5   3        0.04        1.17      2.14 o
   8  -5   3        0.00        2.36      2.42 o
   9  -5   3       12.69       13.86      3.44 o
 -11  -4   3        0.13        4.73      7.56 o
 -10  -4   3        6.65        1.89      3.97 o
  -9  -4   3      278.51      333.01     14.72 o
  -8  -4   3      424.30      415.41     10.03 o
  -7  -4   3      469.10      500.98      9.46 o
  -6  -4   3      229.66      217.47      4.77 o
  -5  -4   3      211.53      230.77      4.59 o
  -4  -4   3      233.29      253.17      4.48 o
  -3  -4   3      912.26     1122.01     14.21 o
  -2  -4   3       70.98       66.49      3.14 o
  -1  -4   3      296.59      382.33      5.10 o
   0  -4   3       30.15       21.46      1.17 o
   1  -4   3      329.84      340.30      4.64 o
   2  -4   3      559.02      530.95      9.17 o
   3  -4   3      206.57      265.84      5.32 o
   4  -4   3        5.65        2.86      1.29 o
   5  -4   3       14.06       14.40      2.15 o
   6  -4   3       52.89       46.85      3.45 o
   7  -4   3        3.86        3.34      2.34 o
   8  -4   3       41.58       36.24      3.67 o
   9  -4   3        6.33        8.50      2.88 o
  10  -4   3        0.94        2.51      2.87 o
 -12  -3   3        0.13       10.53      7.56 o
 -11  -3   3        1.14       11.88      6.62 o
 -10  -3   3        3.07        2.59      4.12 o
  -9  -3   3       61.53       81.37      7.44 o
  -8  -3   3      186.81      145.36     14.68 o
  -7  -3   3        0.73        0.56      1.33 o
  -6  -3   3      501.09      475.50      7.65 o
  -5  -3   3       22.83       37.85      2.08 o
  -4  -3   3      470.92      434.67      5.95 o
  -3  -3   3      983.48     1142.78     11.72 o
  -2  -3   3        0.63       -0.77      1.08 o
  -1  -3   3       17.28       15.43      1.62 o
   0  -3   3       19.69       16.91      0.99 o
   1  -3   3       61.56       67.10      1.79 o
   2  -3   3        8.20        7.45      0.99 o
   3  -3   3        4.13        3.60      1.24 o
   4  -3   3        0.42       -0.19      0.97 o
   5  -3   3       59.53       80.18      3.61 o
   6  -3   3      161.57      144.16      4.89 o
   7  -3   3      114.32      111.84      4.76 o
   8  -3   3        1.35       -0.06      1.90 o
   9  -3   3        0.21       -0.16      2.07 o
  10  -3   3      124.70      101.86     14.11 o
 -12  -2   3        1.38        6.21      7.43 o
 -11  -2   3       15.98       44.01      9.65 o
 -10  -2   3       21.50       28.76      7.90 o
  -9  -2   3       10.80        6.49      3.82 o
  -8  -2   3       27.80       24.50      3.38 o
  -7  -2   3      211.81      232.78      5.97 o
  -6  -2   3      110.08       93.67      4.10 o
  -5  -2   3      454.43      498.02      6.43 o
  -4  -2   3      205.21      190.55      2.97 o
  -3  -2   3       90.15       71.01      1.75 o
  -2  -2   3      138.48      135.44      3.35 o
  -1  -2   3      946.77     1031.05     16.72 o
   0  -2   3     1111.24      945.41     10.28 o
   1  -2   3      696.11      762.63      8.31 o
   2  -2   3      249.17      238.97      3.63 o
   3  -2   3     1188.52     1313.03     14.24 o
   4  -2   3     1148.65     1158.62     12.57 o
   5  -2   3        0.09        2.09      1.13 o
   6  -2   3      514.20      455.42      7.79 o
   7  -2   3       22.91       27.31      3.33 o
   8  -2   3      728.99      673.74     19.42 o
   9  -2   3        3.49        2.45      2.01 o
  10  -2   3       22.95        8.03      6.48 o
  11  -2   3       75.55       92.01     14.18 o
 -11  -1   3        5.04       20.93      8.24 o
 -10  -1   3       22.97       11.21      6.35 o
  -9  -1   3       78.30       81.36      9.82 o
  -8  -1   3       61.47       58.22      3.99 o
  -7  -1   3       85.24       86.43      3.96 o
  -6  -1   3       17.83       24.80      2.41 o
  -5  -1   3        1.22        1.81      0.86 o
  -4  -1   3      150.03      134.00      3.03 o
  -3  -1   3      118.78      127.68      2.33 o
  -2  -1   3       28.21       24.26      0.99 o
  -1  -1   3      133.51      141.07      2.32 o
   0  -1   3       23.79       21.17      0.98 o
   1  -1   3       39.62       42.12      1.44 o
   2  -1   3       37.44       35.73      1.41 o
   3  -1   3       14.54       14.07      1.15 o
   4  -1   3       45.19       55.28      2.22 o
   5  -1   3        1.83        0.04      0.85 o
   6  -1   3       20.87       13.72      1.61 o
   7  -1   3      177.74      185.30      5.07 o
   8  -1   3        1.74        1.70      1.54 o
   9  -1   3       69.81       76.48      5.14 o
  10  -1   3       79.54      107.33     13.57 o
  11  -1   3      123.41      138.38     16.00 o
 -11   0   3       78.19       93.90     13.10 o
 -10   0   3       14.55       10.43      4.40 o
  -9   0   3       11.04       15.72      7.26 o
  -8   0   3       10.14        9.11      2.52 o
  -7   0   3        2.72        2.65      1.59 o
  -6   0   3       76.66       59.53      2.97 o
  -5   0   3        0.09        0.96      0.89 o
  -4   0   3       71.69       79.02      2.37 o
  -3   0   3     1365.03     1463.48     13.29 o
  -2   0   3      140.61      125.16      2.57 o
  -1   0   3      377.13      367.25      5.38 o
   0   0   3        4.33        2.70      0.73 o
   1   0   3     9788.33    10474.80     91.28 o
   2   0   3     2774.41     2442.24     24.75 o
   3   0   3     3932.90     3931.38     35.97 o
   4   0   3      330.20      281.34      4.21 o
   5   0   3      428.67      474.82      5.89 o
   6   0   3      242.25      208.70      4.00 o
   7   0   3      244.08      254.32      5.20 o
   8   0   3      510.42      488.76      9.51 o
   9   0   3      118.37      130.68     13.10 o
  10   0   3        1.22       -4.39      4.39 o
  11   0   3        0.93        0.20      5.40 o
  12   0   3       20.24       29.09     10.46 o
 -11   1   3        7.79       20.39      8.03 o
 -10   1   3        0.06        2.22      3.57 o
  -9   1   3       75.75       68.34      5.86 o
  -8   1   3       48.84       35.83      3.89 o
  -7   1   3      115.93      143.89      6.67 o
  -6   1   3       33.78       41.16      5.53 o
  -5   1   3       24.38       15.81      1.63 o
  -4   1   3       61.22       67.60      2.66 o
  -3   1   3       68.55       84.23      2.29 o
  -2   1   3        0.01       -0.53      0.53 o
  -1   1   3       89.88       96.06      2.13 o
   0   1   3       24.70       24.66      1.12 o
   1   1   3      100.21       88.86      2.21 o
   2   1   3      766.69      671.77      7.23 o
   3   1   3       28.32       27.32      1.28 o
   4   1   3     1171.98     1120.91     10.99 o
   5   1   3     1931.60     2183.84     18.78 o
   6   1   3        7.34        4.79      0.97 o
   7   1   3       20.61       19.56      1.74 o
   8   1   3        1.46        1.26      2.42 o
   9   1   3       49.25       67.37     10.06 o
  10   1   3       55.85       57.65     10.19 o
  11   1   3        8.87        2.97      6.41 o
  12   1   3       15.68       20.79      9.11 o
 -11   2   3        0.72        7.83      7.09 o
 -10   2   3        1.35       -1.57      4.05 o
  -9   2   3       26.85       42.56      6.13 o
  -8   2   3        1.82       -1.51      1.87 o
  -7   2   3       84.93       91.95      5.31 o
  -6   2   3       26.04       21.45      2.64 o
  -5   2   3     1187.16     1268.28     14.96 o
  -4   2   3        5.07        4.73      1.00 o
  -3   2   3      418.84      440.81      6.02 o
  -2   2   3        3.54        3.16      0.85 o
  -1   2   3     1085.23     1110.67     10.49 o
   0   2   3        0.00       -0.67      0.67 o
   1   2   3        7.28        7.16      0.96 o
   2   2   3     2061.45     1893.60     20.91 o
   3   2   3      377.28      438.25      6.58 o
   4   2   3      343.17      348.62      5.45 o
   5   2   3      447.33      464.26     10.45 o
   6   2   3      875.26      785.56      9.60 o
   7   2   3       10.10       22.50      3.88 o
   8   2   3     2212.91     2025.94     50.36 o
   9   2   3        4.29        6.08      5.00 o
  10   2   3       91.75       67.10     10.80 o
  11   2   3        3.01        9.99      6.75 o
  12   2   3      123.84       86.20     13.91 o
 -10   3   3        0.00        3.27      4.73 o
  -9   3   3       18.67       22.40      4.19 o
  -8   3   3       30.38       30.04      4.47 o
  -7   3   3        0.06        0.88      2.11 o
  -6   3   3        0.04        0.41      1.77 o
  -5   3   3       39.65       33.08      2.84 o
  -4   3   3        0.22        2.02      0.95 o
  -3   3   3        2.23        1.54      1.23 o
  -2   3   3      221.44      207.96      3.64 o
  -1   3   3        5.47        5.59      1.11 o
   0   3   3      139.77      122.75      2.46 o
   1   3   3     7177.82     7704.60     68.92 o
   2   3   3       11.41        5.34      0.66 o
   3   3   3        2.85        2.85      1.15 o
   4   3   3        2.76        1.97      1.21 o
   5   3   3     2324.08     2546.43     42.57 o
   6   3   3       44.22       39.44      2.83 o
   7   3   3       53.54       55.18      4.48 o
   8   3   3        6.08        0.62      3.54 o
   9   3   3        0.63        5.71      3.43 o
  10   3   3      111.31      113.74     12.83 o
  11   3   3       28.39       16.54      7.70 o
  12   3   3       14.88       16.88      8.17 o
 -10   4   3       50.83       53.40     10.96 o
  -9   4   3        0.08        7.91      3.73 o
  -8   4   3       88.29       94.40      6.40 o
  -7   4   3       17.16       22.30      3.55 o
  -6   4   3       78.42       76.13      5.01 o
  -5   4   3     1387.55     1436.90     18.94 o
  -4   4   3       19.74       12.04      2.65 o
  -3   4   3      475.77      488.88      7.34 o
  -2   4   3      227.05      196.86      3.80 o
  -1   4   3      516.28      571.78      8.70 o
   0   4   3      913.15      807.27      8.37 o
   1   4   3      264.59      331.15      5.13 o
   2   4   3     2708.36     2667.75     23.55 o
   3   4   3      250.36      276.78      3.59 o
   4   4   3      161.88      177.44      4.42 o
   5   4   3      212.23      261.53      5.82 o
   6   4   3        1.26        1.05      1.40 o
   7   4   3      108.63      117.45      5.06 o
   8   4   3      799.00      756.76     17.56 o
   9   4   3       14.44       11.53      4.13 o
  10   4   3      139.01      133.72      9.83 o
  11   4   3       17.37       34.97      9.05 o
  12   4   3        2.80       -3.58      6.21 o
  -9   5   3        0.10        4.79      3.23 o
  -8   5   3        2.10        1.17      2.87 o
  -7   5   3        3.05        4.28      2.72 o
  -6   5   3       20.11       16.53      3.16 o
  -5   5   3        0.88        1.22      1.55 o
  -4   5   3       53.07       49.34      3.29 o
  -3   5   3       68.88       71.87      3.68 o
  -2   5   3      265.61      261.07      4.75 o
  -1   5   3      520.93      498.18      6.18 o
   0   5   3       92.28       78.47      2.30 o
   1   5   3     1894.21     2184.30     20.75 o
   2   5   3      113.66      119.01      3.25 o
   3   5   3       17.83       20.07      1.47 o
   4   5   3     1237.85     1219.55     12.77 o
   5   5   3       13.11       14.53      1.99 o
   6   5   3      111.58      109.82      4.04 o
   7   5   3       36.88       36.29      5.05 o
   8   5   3       11.38       13.06      3.31 o
   9   5   3       12.65       17.65      4.67 o
  10   5   3        6.09        2.33      4.00 o
  11   5   3        0.47        8.81      4.79 o
  12   5   3      141.83      151.41     16.67 o
  -8   6   3       60.82       68.59      5.66 o
  -7   6   3       26.73       19.20      4.62 o
  -6   6   3      661.97      641.82     13.42 o
  -5   6   3       23.58       27.03      3.16 o
  -4   6   3      444.24      435.76      9.74 o
  -3   6   3      262.34      288.84      8.80 o
  -2   6   3      291.30      244.73      5.15 o
  -1   6   3       36.10       38.69      1.89 o
   0   6   3      167.94      145.94      3.50 o
   1   6   3      769.15      845.26     10.20 o
   2   6   3      537.68      572.25      9.63 o
   3   6   3      379.35      420.24      6.23 o
   4   6   3      411.43      397.75      5.49 o
   5   6   3      478.74      484.67      7.62 o
   6   6   3     1547.12     1507.47     43.29 o
   7   6   3      804.90      835.99     21.14 o
   8   6   3      347.40      301.28     13.16 o
   9   6   3        1.70        7.90      3.92 o
  10   6   3      159.12      147.31     19.34 o
  11   6   3        1.03        6.66      5.33 o
  12   6   3       61.35       53.00     10.53 o
  -7   7   3        0.08        4.23      2.97 o
  -6   7   3        0.10        4.43      2.41 o
  -5   7   3      152.06      172.55      6.82 o
  -4   7   3       55.13       43.04      3.93 o
  -3   7   3      492.48      532.10     10.15 o
  -2   7   3        8.65        6.51      1.63 o
  -1   7   3      589.88      641.30      8.40 o
   0   7   3       53.22       51.37      2.73 o
   1   7   3        6.10        4.37      1.11 o
   2   7   3       14.33       19.24      2.00 o
   3   7   3        5.64        4.00      1.25 o
   4   7   3      371.40      371.71      7.80 o
   5   7   3       33.17       43.95      3.89 o
   6   7   3        2.72        3.82      2.25 o
   7   7   3       77.92      101.77      6.57 o
   8   7   3       41.24       35.56      5.90 o
   9   7   3        5.95        2.59      3.76 o
  10   7   3       20.21       32.69      8.81 o
  11   7   3      136.46      136.53     11.38 o
  12   7   3        3.56       -1.51      5.19 o
  -6   8   3        0.75        2.53      2.65 o
  -5   8   3       40.25       45.26      4.13 o
  -4   8   3       12.76       12.19      2.61 o
  -3   8   3       36.56       35.31      3.49 o
  -2   8   3       42.79       40.63      3.40 o
  -1   8   3       20.14       19.08      2.09 o
   0   8   3      283.17      244.71      4.75 o
   1   8   3        0.24        3.20      1.31 o
   2   8   3       12.57        6.67      1.94 o
   3   8   3      227.52      242.23      6.35 o
   4   8   3       11.71       13.36      1.61 o
   5   8   3      397.10      448.44     14.29 o
   6   8   3      583.64      574.13     15.07 o
   7   8   3       37.51       31.06      4.59 o
   8   8   3       34.90       38.59      6.30 o
   9   8   3       41.82       29.63      9.59 o
  10   8   3       24.66       13.13     13.84 o
  11   8   3       22.32       20.34      6.53 o
  12   8   3       15.89       13.84     10.13 o
  -5   9   3      225.90      249.73     10.56 o
  -4   9   3       23.66       20.30      3.19 o
  -3   9   3       25.34       17.99      2.94 o
  -2   9   3      272.34      277.31      9.25 o
  -1   9   3        3.19        2.63      1.62 o
   0   9   3       15.45       15.05      1.78 o
   1   9   3       50.61       57.24      3.12 o
   2   9   3        0.19        1.80      1.37 o
   3   9   3        6.81        5.61      1.68 o
   4   9   3       25.54       26.50      3.37 o
   5   9   3        2.00        2.47      2.96 o
   6   9   3       73.68       65.67      7.13 o
   7   9   3       66.13       61.92      7.57 o
   8   9   3        3.42        1.55      6.55 o
   9   9   3        0.35       -1.08      6.41 o
  10   9   3        4.90        9.59      7.70 o
  11   9   3       12.32       27.07     11.54 o
  -4  10   3        1.34        2.70      2.53 o
  -3  10   3       25.24       25.05      3.30 o
  -2  10   3       89.48       80.62      4.69 o
  -1  10   3      348.22      384.38      8.65 o
   0  10   3      261.32      253.70      7.38 o
   1  10   3      224.99      211.43      7.37 o
   2  10   3      102.56      110.69      4.90 o
   3  10   3       28.92       29.52      3.58 o
   4  10   3       13.78       13.89      4.83 o
   5  10   3       46.38       30.51      9.11 o
   6  10   3      618.49      581.33     31.19 o
   7  10   3      377.94      368.02     25.18 o
   8  10   3       35.64       29.36     10.60 o
   9  10   3        5.38        0.88      6.62 o
  10  10   3        5.34        8.10      8.51 o
  -2  11   3       16.68       14.29      3.03 o
  -1  11   3      104.07      111.98      5.19 o
   0  11   3        2.24        2.90      2.40 o
   1  11   3        1.95        2.85      2.86 o
   2  11   3       17.25       17.44      3.52 o
   3  11   3        5.82       14.01      4.56 o
   4  11   3        0.09        1.42      5.81 o
   5  11   3       27.49       29.70      9.38 o
   6  11   3        2.72        8.64      7.16 o
   7  11   3        9.64       13.84      8.44 o
   8  11   3       37.44       45.77     12.62 o
   9  11   3        6.29        6.01      8.44 o
   0  12   3      168.67      158.03      8.91 o
   1  12   3       32.98       37.90      5.11 o
   2  12   3        8.57        7.27      4.01 o
   4  12   3        0.79        4.66      7.09 o
   5  12   3       14.87       12.15      8.71 o
   6  12   3        0.79       -2.90      6.35 o
   7  12   3       40.15       17.89      9.32 o
   8  12   3        5.05       10.46      8.98 o
  -7 -11   4        1.59       -2.63      7.29 o
  -6 -11   4        1.40        6.14      7.97 o
  -5 -11   4        0.77        7.49      7.49 o
  -4 -11   4       20.99       19.91      6.60 o
  -3 -11   4       67.37       65.27     13.03 o
  -2 -11   4        3.05       11.05      7.49 o
  -1 -11   4        8.16        3.15      5.22 o
   0 -11   4        0.78       -1.69      4.87 o
   1 -11   4        7.53        9.07      4.06 o
  -8 -10   4        4.36       -2.50      7.90 o
  -7 -10   4      121.86      141.08     18.29 o
  -6 -10   4       96.97       91.40     15.05 o
  -5 -10   4       84.62       68.20      8.66 o
  -4 -10   4       15.74       25.09     13.43 o
  -3 -10   4        0.14        4.27      3.44 o
  -2 -10   4       23.10       24.19      7.26 o
  -1 -10   4      529.72      557.67     20.76 o
   0 -10   4       33.31       33.03      5.11 o
   1 -10   4      126.98      114.78      8.01 o
   2 -10   4      120.45      116.76      8.46 o
   3 -10   4        0.01       -2.84      3.25 o
  -9  -9   4        5.64       -1.28      7.36 o
  -8  -9   4        2.15        4.25      6.95 o
  -7  -9   4        7.00       18.16      9.11 o
  -6  -9   4        0.07       -0.41      5.87 o
  -5  -9   4       16.97       24.21      5.90 o
  -4  -9   4       50.50       54.18      5.52 o
  -3  -9   4       10.56        6.64      3.34 o
  -2  -9   4      121.55      101.81     15.21 o
  -1  -9   4       18.59       19.48      5.06 o
   0  -9   4      184.28      164.22      8.64 o
   1  -9   4       10.87       15.00      3.75 o
   2  -9   4       11.35       21.73      4.42 o
   3  -9   4        2.95        6.55      3.45 o
   4  -9   4        0.02        1.04      3.89 o
   5  -9   4       13.71       19.95      4.50 o
 -10  -8   4       96.62      107.60     17.55 o
  -9  -8   4       65.04       52.04     13.16 o
  -8  -8   4      214.56      181.78     19.37 o
  -7  -8   4      949.75      825.83     38.95 o
  -6  -8   4       47.12       57.63      7.27 o
  -5  -8   4       25.93       23.89      9.75 o
  -4  -8   4       16.45       18.16      5.00 o
  -3  -8   4        0.02        0.71      2.60 o
  -2  -8   4      444.32      470.72     14.11 o
  -1  -8   4        8.28        4.24      2.87 o
   0  -8   4       23.88       24.88      4.72 o
   1  -8   4       75.83       82.46      6.10 o
   2  -8   4       12.66        5.68      3.09 o
   3  -8   4       30.90       35.85      4.54 o
   4  -8   4      167.99      165.12      8.15 o
   5  -8   4       58.88       55.04      5.22 o
   6  -8   4       36.97       41.26      6.78 o
 -11  -7   4        6.83        5.54      8.98 o
 -10  -7   4       26.39       37.60     12.22 o
  -9  -7   4       60.50       44.48     12.08 o
  -8  -7   4       11.86        7.97      7.09 o
  -7  -7   4      115.60      102.12      8.60 o
  -6  -7   4        6.05        8.73      3.71 o
  -5  -7   4       92.94      102.94      6.04 o
  -4  -7   4      465.19      558.18     13.95 o
  -3  -7   4      211.36      195.69      7.93 o
  -2  -7   4      159.57      147.43      7.03 o
  -1  -7   4        9.89       10.58      2.78 o
   0  -7   4      159.38      143.18      5.77 o
   1  -7   4       10.68        9.01      2.63 o
   2  -7   4       28.28       19.06      3.20 o
   3  -7   4       28.92       23.20      3.07 o
   4  -7   4        1.28        3.70      2.09 o
   5  -7   4        1.84        0.21      2.33 o
   6  -7   4        0.40        0.24      2.33 o
   7  -7   4        0.10       -0.34      2.65 o
 -11  -6   4        2.35       13.97      9.25 o
 -10  -6   4        0.02       -1.15      6.95 o
  -9  -6   4       72.13       76.89     13.43 o
  -8  -6   4      118.16      156.07     16.34 o
  -7  -6   4     1669.54     1561.26     35.72 o
  -6  -6   4       99.84      107.71      7.81 o
  -5  -6   4      333.32      314.46      9.53 o
  -4  -6   4      423.30      431.37     11.38 o
  -3  -6   4      134.68      159.98      6.71 o
  -2  -6   4        8.69       24.30      5.74 o
  -1  -6   4     1248.70     1069.29     36.27 o
   0  -6   4      109.66      128.26      5.66 o
   1  -6   4      169.96      150.38      3.88 o
   2  -6   4        0.89        0.69      1.10 o
   3  -6   4      276.13      222.98      6.01 o
   4  -6   4      306.51      298.13      7.40 o
   5  -6   4       77.81       71.62      5.64 o
   6  -6   4        9.71       15.48      2.84 o
   7  -6   4      151.15      137.01      6.37 o
   8  -6   4        0.34        1.96      2.79 o
 -11  -5   4        4.46       -2.03      7.83 o
 -10  -5   4       35.58       42.05     11.41 o
  -9  -5   4       39.91       60.14     11.68 o
  -8  -5   4       27.95       32.80      5.39 o
  -7  -5   4        1.37        1.73      3.01 o
  -6  -5   4        4.03       11.45      2.59 o
  -5  -5   4       53.83       64.23      4.32 o
  -4  -5   4       28.84       46.07      3.86 o
  -3  -5   4       36.86       38.61      2.90 o
  -2  -5   4        0.22        0.29      1.41 o
  -1  -5   4       85.12       88.36      2.48 o
   0  -5   4        1.31        2.20      0.75 o
   1  -5   4       32.94       32.20      1.87 o
   2  -5   4       13.68       17.40      2.15 o
   3  -5   4        0.23        1.36      1.16 o
   4  -5   4        0.97        1.65      1.48 o
   5  -5   4        0.95        1.34      1.80 o
   6  -5   4        3.07        3.18      1.93 o
   7  -5   4        1.62        5.70      2.31 o
   8  -5   4       42.35       39.91      4.10 o
   9  -5   4        6.29        5.65      3.05 o
 -11  -4   4       13.30        7.70      7.90 o
 -10  -4   4        0.43       -0.47      6.08 o
  -9  -4   4      124.11      115.43     14.04 o
  -8  -4   4      225.40      233.51     12.57 o
  -7  -4   4      353.80      326.06      8.29 o
  -6  -4   4      283.79      319.14      6.05 o
  -5  -4   4      238.40      242.02      5.09 o
  -4  -4   4       92.14      103.51      2.73 o
  -3  -4   4      983.25      981.44     17.83 o
  -2  -4   4      221.80      307.03      7.04 o
  -1  -4   4      334.21      313.62      7.08 o
   0  -4   4      571.76      601.20      7.14 o
   1  -4   4       12.11       19.89      1.81 o
   2  -4   4       72.13       61.92      2.13 o
   3  -4   4       10.84        4.53      1.24 o
   4  -4   4       36.19       27.58      2.24 o
   5  -4   4      188.39      151.77      5.09 o
   6  -4   4       69.47       62.27      3.84 o
   7  -4   4      191.04      192.18      6.32 o
   8  -4   4       24.84       18.98      3.16 o
   9  -4   4       14.62        8.54      2.87 o
  10  -4   4       31.81       44.07      5.72 o
 -11  -3   4       20.31        8.71      6.82 o
 -10  -3   4       47.48       39.85      6.34 o
  -9  -3   4      117.15       95.58     14.13 o
  -8  -3   4        0.86        3.72      2.26 o
  -7  -3   4      260.09      241.92      5.62 o
  -6  -3   4      299.42      340.24      6.35 o
  -5  -3   4      241.20      222.24      4.60 o
  -4  -3   4      113.54      120.87      2.52 o
  -3  -3   4       25.02       38.72      1.39 o
  -2  -3   4       20.89       31.23      2.66 o
  -1  -3   4       24.08       20.50      2.34 o
   0  -3   4       76.35       71.37      2.09 o
   1  -3   4       16.33       18.53      1.32 o
   2  -3   4        2.34        3.19      0.83 o
   3  -3   4       76.07       71.13      2.33 o
   4  -3   4        0.33        0.29      1.04 o
   5  -3   4       84.53       83.88      3.74 o
   6  -3   4      179.81      185.88      6.37 o
   7  -3   4       37.21       38.54      3.42 o
   8  -3   4      147.96      160.22      6.01 o
   9  -3   4      520.75      532.34     11.13 o
  10  -3   4        1.12        4.39      6.62 o
 -11  -2   4       32.61       43.88      9.79 o
 -10  -2   4        1.92        3.38      5.33 o
  -9  -2   4       15.00        6.76      3.07 o
  -8  -2   4       51.48       57.71      4.90 o
  -7  -2   4      494.45      447.37     12.97 o
  -6  -2   4       37.86       43.32      2.60 o
  -5  -2   4       40.94       51.86      1.87 o
  -4  -2   4       16.50       11.16      0.98 o
  -3  -2   4       10.14       12.74      0.97 o
  -2  -2   4     2350.63     2642.16     23.18 o
  -1  -2   4      461.95      396.85      8.46 o
   0  -2   4      163.51      177.43      2.75 o
   1  -2   4       38.92       33.32      1.40 o
   2  -2   4     1340.97     1474.13     15.13 o
   3  -2   4      766.81      841.03      9.32 o
   4  -2   4     1856.37     2133.54     20.66 o
   5  -2   4      222.02      222.17      4.99 o
   6  -2   4        1.31        1.03      1.25 o
   7  -2   4       99.40       84.23      4.03 o
   8  -2   4       33.34       41.34      4.06 o
   9  -2   4      113.81      112.25      5.99 o
  10  -2   4       12.19        7.76      6.35 o
  11  -2   4        0.67        8.64      7.49 o
 -11  -1   4       22.69       31.19      9.38 o
 -10  -1   4       14.56       17.42      6.62 o
  -9  -1   4       17.63       16.86      7.09 o
  -8  -1   4       24.54       20.24      3.18 o
  -7  -1   4       78.65       65.93      6.33 o
  -6  -1   4       49.78       61.91      2.54 o
  -5  -1   4      163.46      147.72      3.94 o
  -4  -1   4      157.50      184.05      3.26 o
  -3  -1   4      153.48      157.66      2.74 o
  -2  -1   4        7.46        5.94      0.70 o
  -1  -1   4       25.29       23.64      1.17 o
   0  -1   4        2.07       -0.56      0.73 o
   1  -1   4       57.41       60.00      2.03 o
   2  -1   4     1175.06     1238.05     12.88 o
   3  -1   4       83.51      100.11      2.69 o
   4  -1   4       15.64       16.33      1.31 o
   5  -1   4      226.89      187.93      4.29 o
   6  -1   4      317.28      333.44      6.70 o
   7  -1   4      198.40      175.60      6.43 o
   8  -1   4        0.18        1.81      1.63 o
   9  -1   4       65.50       65.95      7.76 o
  10  -1   4        3.82        2.03      5.13 o
  11  -1   4        2.22       -3.65      5.81 o
 -11   0   4        0.85       12.56      7.56 o
 -10   0   4        0.00        5.50      4.00 o
  -9   0   4       84.26       71.19      9.42 o
  -8   0   4      102.90       98.96      6.57 o
  -7   0   4       71.34       62.75      3.44 o
  -6   0   4       31.74       42.07      2.46 o
  -5   0   4       65.30       67.67      2.79 o
  -4   0   4       24.41       21.37      1.45 o
  -3   0   4     1091.55     1017.18     21.79 o
  -2   0   4        0.67        1.24      0.62 o
  -1   0   4       64.68       57.25      1.43 o
   0   0   4     1686.19     1739.77     17.97 o
   1   0   4     2776.48     2545.64     23.60 o
   2   0   4       38.20       48.59      1.72 o
   3   0   4      343.82      303.80      5.12 o
   4   0   4     2104.74     2430.98     25.78 o
   5   0   4      196.03      208.68      3.87 o
   6   0   4      126.35      141.49      4.24 o
   7   0   4      122.92      108.61      3.59 o
   8   0   4       79.29       91.33      4.28 o
   9   0   4       12.76       19.64      6.75 o
  10   0   4       96.29       99.36     12.89 o
  11   0   4       35.45       61.43     11.95 o
  12   0   4        5.30       -0.54      7.09 o
 -11   1   4       37.73       40.97     10.19 o
 -10   1   4        5.70        8.02      4.86 o
  -9   1   4        3.02        4.57      3.07 o
  -8   1   4        7.71        9.21      2.77 o
  -7   1   4      102.21       91.93      5.01 o
  -6   1   4       73.31       95.37      3.56 o
  -5   1   4      109.29      111.67      3.46 o
  -4   1   4       77.19       77.95      3.31 o
  -3   1   4      543.62      551.72      6.94 o
  -2   1   4       60.32       72.49      2.40 o
  -1   1   4       33.11       28.59      1.47 o
   0   1   4      361.09      372.15      5.37 o
   1   1   4       80.44       77.73      1.97 o
   2   1   4     8988.37     9270.63     96.93 o
   3   1   4     4877.56     4506.32     40.90 o
   4   1   4        0.42        0.61      1.01 o
   5   1   4      127.51      138.95      2.93 o
   6   1   4       62.03       58.70      2.82 o
   7   1   4        5.96        6.52      1.35 o
   8   1   4      120.04      133.05     12.42 o
   9   1   4      166.12      169.03     14.85 o
  10   1   4       10.72        7.76      6.01 o
  11   1   4        1.64        1.69      5.81 o
  12   1   4        3.96        2.84      7.29 o
 -10   2   4        0.02       11.74      5.18 o
  -9   2   4        0.02        2.49      3.14 o
  -8   2   4       90.09       84.13      7.33 o
  -7   2   4       97.77       82.51      5.57 o
  -6   2   4      180.18      191.68      6.02 o
  -5   2   4       14.94        8.77      1.61 o
  -4   2   4     1825.66     2112.64     20.82 o
  -3   2   4     3199.16     3186.18     27.33 o
  -2   2   4     8669.60     9446.61     79.01 o
  -1   2   4      582.25      496.77      6.10 o
   0   2   4      934.03      961.12     13.01 o
   1   2   4      521.70      467.97      5.40 o
   2   2   4        5.82       12.41      1.08 o
   3   2   4        0.83        0.74      0.91 o
   4   2   4      191.09      210.32      4.14 o
   5   2   4       18.73       27.27      1.29 o
   6   2   4      806.01      936.20     11.04 o
   7   2   4      172.43      154.90      5.02 o
   8   2   4     1056.84     1129.56     36.22 o
   9   2   4        0.29       -1.89      3.85 o
  10   2   4      361.59      381.59     22.55 o
  11   2   4        2.14        0.61      4.79 o
  12   2   4       62.44       78.10     13.37 o
 -10   3   4       80.40      132.67     11.14 o
  -9   3   4       26.77       27.99      4.36 o
  -8   3   4       28.02       23.96      3.91 o
  -7   3   4       66.87       65.23      4.92 o
  -6   3   4        1.58        3.32      1.96 o
  -5   3   4        0.01        1.71      1.45 o
  -4   3   4        7.79        8.84      1.46 o
  -3   3   4       29.18       26.47      1.84 o
  -2   3   4      503.63      548.51      7.24 o
  -1   3   4       21.40       25.83      1.51 o
   0   3   4      595.56      642.18      8.42 o
   1   3   4      268.44      272.63      4.17 o
   2   3   4       20.61       26.36      1.48 o
   3   3   4       26.32       25.09      1.62 o
   4   3   4       25.03       32.12      2.21 o
   5   3   4      458.34      439.13      9.32 o
   6   3   4       54.87       57.95      3.32 o
   7   3   4      222.16      210.21      9.51 o
   8   3   4       52.04       57.25      6.03 o
   9   3   4        3.83        2.72      3.48 o
  10   3   4        1.87        4.46      5.47 o
  11   3   4       12.42        9.52      6.95 o
  12   3   4        0.91        3.44      6.95 o
  -9   4   4      265.64      335.69     11.52 o
  -8   4   4       89.71      100.25      6.53 o
  -7   4   4       65.80       72.15      5.39 o
  -6   4   4        2.31        1.67      1.88 o
  -5   4   4       62.40       58.32      3.91 o
  -4   4   4       59.38       67.30      3.09 o
  -3   4   4        2.06        1.55      1.08 o
  -2   4   4      283.15      371.48      5.56 o
  -1   4   4        0.04       -0.07      0.67 o
   0   4   4      255.74      301.84      4.60 o
   1   4   4      140.72      123.31      2.59 o
   2   4   4     2856.11     3167.01     27.66 o
   3   4   4      125.57      121.61      3.22 o
   4   4   4     1152.73     1370.11     15.78 o
   5   4   4      761.07      705.56     11.38 o
   6   4   4     1934.49     2112.98     28.81 o
   7   4   4        9.84        5.79      2.11 o
   8   4   4     1404.71     1531.46     34.86 o
   9   4   4      152.01      147.91      9.57 o
  10   4   4      522.64      573.22     19.55 o
  11   4   4       57.00       35.84      9.59 o
  12   4   4      158.82      158.09     17.28 o
  -9   5   4       57.42       63.21      6.33 o
  -8   5   4        3.96        8.88      3.37 o
  -7   5   4        1.84       -1.47      2.34 o
  -6   5   4        1.06        2.29      2.26 o
  -5   5   4       10.68       10.96      2.39 o
  -4   5   4       45.08       50.23      3.29 o
  -3   5   4       46.03       41.74      2.52 o
  -2   5   4        0.28        2.98      1.11 o
  -1   5   4      417.15      367.57      6.40 o
   0   5   4        0.02        0.52      0.75 o
   1   5   4       76.05       78.04      2.82 o
   2   5   4      803.31      955.37     10.17 o
   3   5   4     2886.76     2874.81     24.36 o
   4   5   4       44.86       43.12      1.57 o
   5   5   4        2.61       -0.49      1.29 o
   6   5   4        4.94        7.50      2.01 o
   7   5   4        1.30        2.42      1.83 o
   8   5   4       94.04      102.08      7.93 o
   9   5   4        0.00        1.57      3.47 o
  10   5   4       15.92       16.70      5.27 o
  11   5   4       10.89       10.85      5.13 o
  12   5   4       21.73       21.13      8.78 o
  -8   6   4      240.90      294.91     11.05 o
  -7   6   4        2.35        3.63      2.95 o
  -6   6   4       16.93       19.22      3.51 o
  -5   6   4       37.61       35.03      3.51 o
  -4   6   4      306.19      308.33      8.58 o
  -3   6   4     1857.75     1711.20     21.63 o
  -2   6   4      963.52      909.05     11.57 o
  -1   6   4      467.64      426.02      6.74 o
   0   6   4      322.31      327.50      4.88 o
   1   6   4       54.98       52.32      2.44 o
   2   6   4      878.41      973.70     12.71 o
   3   6   4        2.06        4.28      0.99 o
   4   6   4      159.72      200.82      3.67 o
   5   6   4      520.31      517.02      9.45 o
   6   6   4        7.87        7.30      2.72 o
   7   6   4      288.88      288.96     10.16 o
   8   6   4       13.28       17.21      4.65 o
   9   6   4        7.59        8.26      3.75 o
  10   6   4       55.89       70.01      7.96 o
  11   6   4       27.97       23.36     12.08 o
  12   6   4      275.87      337.90     16.81 o
  -7   7   4        4.19        1.42      3.09 o
  -6   7   4        3.62        9.13      3.50 o
  -5   7   4       26.07       28.60      3.88 o
  -4   7   4        7.55       10.42      2.42 o
  -3   7   4       45.93       46.83      3.99 o
  -2   7   4      202.59      215.02      7.16 o
  -1   7   4      397.74      375.75      6.59 o
   0   7   4       51.07       52.50      2.22 o
   1   7   4       17.98        9.91      2.25 o
   2   7   4       64.31       67.78      5.24 o
   3   7   4      363.95      379.41      5.76 o
   4   7   4       32.79       31.14      1.65 o
   5   7   4       15.40       13.59      2.91 o
   6   7   4        6.31        6.02      2.91 o
   7   7   4      100.26      100.54      6.69 o
   8   7   4        1.36        2.29      3.29 o
   9   7   4       41.42       46.65      6.95 o
  10   7   4       11.59       10.72      4.89 o
  11   7   4        5.66        1.15      4.78 o
  12   7   4       25.69       25.48      7.29 o
  -6   8   4       14.03       10.65      3.36 o
  -5   8   4       14.34       11.23      4.30 o
  -4   8   4      804.30      850.38     15.91 o
  -3   8   4       57.26       49.93      5.12 o
  -2   8   4     1454.06     1497.91     18.73 o
  -1   8   4       16.07        9.83      1.97 o
   0   8   4      766.95      783.88     10.26 o
   1   8   4      221.98      217.83      5.39 o
   2   8   4      578.88      614.46     11.72 o
   3   8   4      264.18      246.92      5.42 o
   4   8   4      286.05      310.99      5.04 o
   5   8   4      409.77      374.86     11.68 o
   6   8   4     1351.20     1469.75     28.51 o
   7   8   4       85.61       91.43      8.27 o
   8   8   4      279.26      306.04     14.24 o
   9   8   4        7.58        3.77      4.27 o
  10   8   4       64.97       79.99      9.00 o
  11   8   4       43.29       37.64      8.07 o
  12   8   4       56.63       55.82      8.91 o
  -5   9   4       36.58       28.32      3.82 o
  -4   9   4      142.60      153.46      6.48 o
  -3   9   4      168.67      178.83      9.83 o
  -2   9   4       36.01       39.00      6.24 o
  -1   9   4        4.02        4.15      1.74 o
   0   9   4       81.84       78.40      4.05 o
   1   9   4      187.53      167.38      4.85 o
   2   9   4       20.73       17.27      2.06 o
   3   9   4       31.76       36.33      2.66 o
   4   9   4        4.10        3.52      1.59 o
   5   9   4       19.88       14.13      5.96 o
   6   9   4        4.82        4.96      3.78 o
   7   9   4        0.07        0.14      3.51 o
   8   9   4      114.01       95.18     14.38 o
   9   9   4       25.56        8.15     12.76 o
  10   9   4       22.83        7.00      5.70 o
  11   9   4        8.72       20.52     10.80 o
  -4  10   4        3.19        3.77      2.78 o
  -3  10   4        9.96       13.01      2.96 o
  -2  10   4        0.19        3.39      2.20 o
  -1  10   4      178.49      182.43      5.67 o
   0  10   4      311.21      352.42      8.22 o
   1  10   4        0.31        0.89      1.91 o
   2  10   4       30.70       36.92      3.07 o
   3  10   4       29.22       27.42      2.93 o
   4  10   4        9.84       10.45      4.34 o
   5  10   4      260.41      262.71     21.87 o
   6  10   4      485.67      505.27     18.68 o
   7  10   4       38.54       21.33      8.91 o
   8  10   4       35.69       46.78     12.08 o
   9  10   4       38.17       44.89     12.29 o
  10  10   4        1.48       -3.51      7.36 o
  11  10   4        8.82        2.43      9.25 o
  -2  11   4       17.02       20.63      3.21 o
  -1  11   4       77.63       73.30      4.45 o
   0  11   4       13.77       13.57      3.07 o
   1  11   4        4.13        6.38      2.58 o
   2  11   4       13.89        9.07      2.38 o
   3  11   4       17.49       22.17      5.49 o
   4  11   4        2.53        6.35      5.94 o
   5  11   4        2.82        1.49      5.27 o
   6  11   4       12.05        4.66      6.68 o
   7  11   4      168.71      170.51     19.17 o
   8  11   4        0.43        2.50      7.29 o
   9  11   4       13.85        5.81      8.03 o
  10  11   4        6.20        8.44      9.65 o
   0  12   4      254.90      289.42     11.94 o
   1  12   4        1.46       -1.56      3.33 o
   2  12   4       43.09       55.72      7.83 o
   4  12   4        1.71       -4.93      5.81 o
   5  12   4       32.66       33.55     10.26 o
   6  12   4        4.46        5.54      7.22 o
   7  12   4       37.77       30.17     10.60 o
   8  12   4       40.25       23.90     10.40 o
  -6 -11   5        5.16        4.25      7.90 o
  -5 -11   5       13.42        5.40      7.83 o
  -4 -11   5       20.32       18.57      6.46 o
  -3 -11   5       36.09       58.93     13.30 o
  -2 -11   5        1.63        3.07      5.26 o
  -1 -11   5       11.62        7.09      5.73 o
   0 -11   5       58.43       57.98      9.40 o
  -8 -10   5       28.09       30.51     11.21 o
  -7 -10   5        0.51        4.93      7.70 o
  -6 -10   5        9.20       13.91      8.57 o
  -5 -10   5      156.25      155.08     27.07 o
  -4 -10   5        4.28       -1.52      4.49 o
  -3 -10   5      150.29      193.08     11.60 o
  -2 -10   5        6.57        1.59      4.44 o
  -1 -10   5        2.32        8.20      6.08 o
   0 -10   5        3.90        0.03      4.30 o
   1 -10   5      103.65      103.23      8.08 o
   2 -10   5        1.98        1.05      3.52 o
   3 -10   5      192.10      249.15     18.70 o
  -9  -9   5        1.32        3.98      8.98 o
  -8  -9   5        0.03        5.20      8.03 o
  -7  -9   5       14.30       20.59      9.32 o
  -6  -9   5       23.82       24.69     11.88 o
  -5  -9   5        0.17        0.15      4.14 o
  -4  -9   5        0.36       -0.26      3.08 o
  -3  -9   5        1.91       -1.00      2.80 o
  -2  -9   5       22.04       25.01      4.73 o
  -1  -9   5       19.18       18.09      5.25 o
   0  -9   5      631.63      630.82     17.90 o
   1  -9   5       18.24       22.65      5.26 o
   2  -9   5        0.22        0.99      2.98 o
   3  -9   5        3.60        3.00      3.47 o
   4  -9   5       72.30       94.26     22.41 o
 -10  -8   5       38.47       36.25     13.30 o
  -9  -8   5        2.47        4.25      7.56 o
  -8  -8   5        9.52       16.40      9.05 o
  -7  -8   5      486.25      529.08     30.65 o
  -6  -8   5       16.08       19.49      5.81 o
  -5  -8   5      432.60      445.09     31.49 o
  -4  -8   5      218.49      232.67      9.49 o
  -3  -8   5      199.91      235.25      9.47 o
  -2  -8   5      407.81      385.71     12.40 o
  -1  -8   5      702.87      800.49     19.07 o
   0  -8   5       35.49       26.44      4.12 o
   1  -8   5       98.94      115.59      7.35 o
   2  -8   5       20.11       17.27      3.77 o
   3  -8   5       29.34       22.98      5.88 o
   4  -8   5       71.59       61.61     12.14 o
   5  -8   5        0.59        1.33      3.54 o
   6  -8   5        6.10        1.34      3.44 o
 -10  -7   5        3.70       -2.57      7.29 o
  -9  -7   5        6.24        6.95      7.76 o
  -8  -7   5       25.63       25.99      9.59 o
  -7  -7   5        4.50        6.91      4.05 o
  -6  -7   5       88.15       85.02      8.10 o
  -5  -7   5       98.87      112.13      8.09 o
  -4  -7   5       56.90       54.64      4.99 o
  -3  -7   5      126.13      142.01      8.68 o
  -2  -7   5        9.98        7.35      2.93 o
  -1  -7   5      157.51      177.02     22.85 o
   0  -7   5       86.89       85.32      5.02 o
   1  -7   5       19.25       22.40      3.78 o
   2  -7   5      109.89      102.19      6.70 o
   3  -7   5        0.02        1.03      2.43 o
   4  -7   5        7.58        0.07      2.81 o
   5  -7   5        3.03        3.54      3.22 o
   6  -7   5       12.51        8.01      2.98 o
   7  -7   5       29.90       34.16      4.66 o
 -11  -6   5       53.19       84.65     16.67 o
 -10  -6   5      148.22      152.08     18.90 o
  -9  -6   5       17.32       24.91      9.72 o
  -8  -6   5       51.36       54.54     11.68 o
  -7  -6   5      428.15      441.44     16.21 o
  -6  -6   5      168.34      161.44     11.24 o
  -5  -6   5      426.22      475.56     14.49 o
  -4  -6   5      295.45      298.39      9.61 o
  -3  -6   5      327.32      342.44     10.23 o
  -2  -6   5      120.70      111.98      6.14 o
  -1  -6   5      357.99      364.88     10.74 o
   0  -6   5        1.94        0.52      1.66 o
   1  -6   5       39.01       34.19      4.60 o
   2  -6   5       61.13       65.98      4.18 o
   3  -6   5      333.87      353.41      9.43 o
   4  -6   5      274.43      254.07      8.92 o
   5  -6   5      911.99      906.86     16.84 o
   6  -6   5       21.64       19.09      3.04 o
   7  -6   5       96.15       75.01      6.02 o
   8  -6   5        6.24        9.11      3.36 o
 -11  -5   5       25.77       26.12     11.00 o
 -10  -5   5       19.79       20.39      9.86 o
  -9  -5   5        0.19        6.08      7.29 o
  -8  -5   5       22.85       19.17      4.71 o
  -7  -5   5        0.43       -0.35      2.85 o
  -6  -5   5      261.52      213.36      7.81 o
  -5  -5   5       42.51       41.80      3.89 o
  -4  -5   5       21.81       23.20      3.18 o
  -3  -5   5       53.62       55.63      4.27 o
  -2  -5   5      252.87      227.80      7.74 o
  -1  -5   5       71.49       63.78      4.49 o
   0  -5   5      357.10      330.93      7.35 o
   1  -5   5       72.10       76.15      2.69 o
   2  -5   5        9.41        6.80      1.44 o
   3  -5   5        0.86        2.49      1.40 o
   4  -5   5        6.35        5.72      1.92 o
   5  -5   5       15.77       17.35      2.84 o
   6  -5   5       57.20       45.41      4.91 o
   7  -5   5       20.01       23.48      3.21 o
   8  -5   5       14.26        8.29      2.91 o
   9  -5   5        2.41        1.13      3.12 o
 -11  -4   5        7.76        9.65      9.38 o
 -10  -4   5       28.57       25.52      9.79 o
  -9  -4   5        3.44        4.66      6.68 o
  -8  -4   5        0.72        4.38      3.54 o
  -7  -4   5       13.46       17.13      7.90 o
  -6  -4   5        1.01        2.51      2.27 o
  -5  -4   5        7.83       10.86      2.39 o
  -4  -4   5       35.91       38.62      1.77 o
  -3  -4   5       53.27       52.06      3.80 o
  -2  -4   5      812.93      816.83     15.99 o
  -1  -4   5       91.10      155.20      9.87 o
   0  -4   5       25.06       22.79      1.32 o
   1  -4   5       32.22       28.39      1.64 o
   2  -4   5       68.56       69.26      2.59 o
   3  -4   5       19.52       29.65      2.48 o
   4  -4   5       46.97       40.92      2.69 o
   5  -4   5      309.92      271.46      6.79 o
   6  -4   5      232.37      202.12      6.78 o
   7  -4   5      126.85      130.43      5.55 o
   8  -4   5        8.11        4.47      2.43 o
   9  -4   5       72.92       85.03      5.48 o
  10  -4   5        2.94        7.56      7.16 o
 -10  -3   5        1.80       -3.31      6.41 o
  -9  -3   5        3.10        3.99      2.87 o
  -8  -3   5       62.32       63.50      5.12 o
  -7  -3   5      166.13      183.03      5.59 o
  -6  -3   5        6.76        4.05      1.35 o
  -5  -3   5      105.04      115.29      2.98 o
  -4  -3   5      493.68      456.77      5.86 o
  -3  -3   5       10.48       13.96      0.97 o
  -2  -3   5       49.75       52.11      3.52 o
  -1  -3   5      336.98      405.58      9.48 o
   0  -3   5      322.40      299.29      4.20 o
   1  -3   5        0.65       -0.10      0.74 o
   2  -3   5        6.70        7.45      1.11 o
   3  -3   5       89.81       99.27      2.97 o
   4  -3   5       37.96       30.85      2.37 o
   5  -3   5        0.00        0.78      1.35 o
   6  -3   5      138.57      116.18      5.07 o
   7  -3   5        8.42        7.70      2.37 o
   8  -3   5      187.54      177.79      8.06 o
   9  -3   5       57.66       68.89      4.64 o
  10  -3   5        9.71       14.31      8.17 o
 -11  -2   5       29.90       25.18      8.30 o
 -10  -2   5       29.50       29.57      8.30 o
  -9  -2   5       23.24       24.63      4.30 o
  -8  -2   5       33.69       38.60      5.66 o
  -7  -2   5      151.23      139.98      4.91 o
  -6  -2   5      420.30      418.85      7.96 o
  -5  -2   5      584.78      684.50      7.87 o
  -4  -2   5        1.92        3.70      0.84 o
  -3  -2   5     2038.52     2300.21     20.97 o
  -2  -2   5      642.81      720.44      7.58 o
  -1  -2   5     7141.31     8179.13     95.62 o
   0  -2   5      375.99      355.82      4.81 o
   1  -2   5      289.42      339.97      4.84 o
   2  -2   5      386.53      347.33      4.90 o
   3  -2   5      572.33      599.03      7.44 o
   4  -2   5      893.66      844.77      9.88 o
   5  -2   5        0.14        3.15      1.25 o
   6  -2   5        1.46       -1.30      1.30 o
   7  -2   5       30.19       28.06      3.34 o
   8  -2   5       31.57       26.51      2.95 o
   9  -2   5       52.60       52.79      6.53 o
  10  -2   5      143.86      131.76     15.05 o
  11  -2   5        2.68       -5.74      5.81 o
 -11  -1   5        0.76        0.20      5.67 o
 -10  -1   5       11.76        6.70      3.89 o
  -9  -1   5        0.00        3.09      4.19 o
  -8  -1   5      186.13      153.92      6.33 o
  -7  -1   5      106.87      129.85      4.97 o
  -6  -1   5      514.75      444.24      9.29 o
  -5  -1   5        0.82        0.30      0.89 o
  -4  -1   5      777.73      743.85      8.24 o
  -3  -1   5       22.97       30.06      1.99 o
  -2  -1   5      325.01      315.72      4.32 o
  -1  -1   5      118.05      124.35      2.29 o
   0  -1   5       15.00       15.27      1.22 o
   1  -1   5       15.05       16.38      1.02 o
   2  -1   5      292.84      247.53      4.45 o
   3  -1   5      209.54      213.49      4.38 o
   4  -1   5       44.64       46.74      2.41 o
   5  -1   5        0.00        0.82      1.02 o
   6  -1   5        1.00        2.42      1.31 o
   7  -1   5       57.70       78.12      4.06 o
   8  -1   5      191.53      182.83      5.51 o
   9  -1   5      107.39      132.44     13.77 o
  10  -1   5       11.18       11.88      6.82 o
  11  -1   5        0.02        3.24      6.21 o
 -11   0   5       32.79       32.94      9.25 o
 -10   0   5       38.18       35.30      6.25 o
  -9   0   5       16.65       31.89      5.73 o
  -8   0   5      155.06      123.62     11.06 o
  -7   0   5        0.61        2.37      1.64 o
  -6   0   5       29.45       25.75      2.15 o
  -5   0   5      264.28      278.06      5.08 o
  -4   0   5       40.20       43.17      2.55 o
  -3   0   5     1927.11     2134.72     23.25 o
  -2   0   5       42.71       39.33      1.49 o
  -1   0   5        2.24        5.68      0.83 o
   0   0   5       36.70       35.39      1.63 o
   1   0   5      802.27      851.69     11.11 o
   2   0   5      185.45      155.56      3.11 o
   3   0   5       69.66       93.54      2.59 o
   4   0   5      218.26      213.65      4.65 o
   5   0   5      111.59      144.42      4.06 o
   6   0   5      360.97      355.94      8.01 o
   7   0   5        0.74       -0.32      1.34 o
   8   0   5      572.95      525.63     10.54 o
   9   0   5       37.86       49.75      9.25 o
  10   0   5      251.76      219.92     17.96 o
  11   0   5      126.67      129.47     15.53 o
  12   0   5       75.23       67.37     13.30 o
 -11   1   5       15.98       35.91      9.72 o
 -10   1   5      133.31      157.03     11.24 o
  -9   1   5       44.68       56.89      5.75 o
  -8   1   5      139.00      115.45      6.22 o
  -7   1   5       98.48       93.97      4.17 o
  -6   1   5       98.14       91.95      4.23 o
  -5   1   5       29.62       35.63      3.19 o
  -4   1   5       24.17       22.80      1.80 o
  -3   1   5       32.08       33.12      1.78 o
  -2   1   5      153.85      143.93      2.83 o
  -1   1   5        0.97        0.07      0.73 o
   0   1   5       75.40       73.35      2.15 o
   1   1   5      417.57      452.99      6.23 o
   2   1   5     1111.66     1014.34     12.90 o
   3   1   5       68.72       87.60      2.44 o
   4   1   5       39.98       41.32      2.23 o
   5   1   5        7.45        6.65      1.22 o
   6   1   5       61.25       72.89      3.08 o
   7   1   5        7.70        8.43      1.40 o
   8   1   5        2.84        6.48      5.00 o
   9   1   5        5.84        7.16      5.06 o
  10   1   5        0.06        1.01      4.52 o
  11   1   5        1.55        2.30      6.08 o
  12   1   5       22.01       22.88      9.18 o
 -10   2   5       10.22       20.30      6.01 o
  -9   2   5        9.42       15.75      4.33 o
  -8   2   5        0.11       -0.50      2.20 o
  -7   2   5        1.52        2.34      1.96 o
  -6   2   5        3.34        4.23      1.56 o
  -5   2   5       28.32       35.16      2.52 o
  -4   2   5      560.22      518.29      7.49 o
  -3   2   5        3.34        2.57      0.88 o
  -2   2   5      181.68      165.57      3.47 o
  -1   2   5     1907.78     2031.70     19.02 o
   0   2   5       46.80       49.43      1.88 o
   1   2   5      114.89      145.70      3.16 o
   2   2   5       55.17       39.95      1.61 o
   3   2   5     4750.80     5321.71     45.36 o
   4   2   5      933.53      971.91     10.79 o
   5   2   5      293.25      324.56      4.52 o
   6   2   5      222.74      190.99      4.51 o
   7   2   5        4.24        7.08      2.46 o
   8   2   5      248.06      230.88     10.28 o
   9   2   5      245.55      291.88     18.43 o
  10   2   5      423.31      398.40     23.15 o
  11   2   5        0.52        1.15      5.60 o
  12   2   5       10.72        7.49      8.03 o
 -10   3   5       81.76       69.17      9.96 o
  -9   3   5        2.47        4.79      3.28 o
  -8   3   5        4.93        4.61      2.81 o
  -7   3   5        7.68        3.71      2.19 o
  -6   3   5       11.07        5.89      2.08 o
  -5   3   5        6.46        6.53      1.76 o
  -4   3   5       21.52       20.90      2.00 o
  -3   3   5       33.89       42.68      2.24 o
  -2   3   5       29.33       29.44      1.87 o
  -1   3   5       29.34       42.96      1.94 o
   0   3   5      494.99      492.43      7.21 o
   1   3   5      153.42      173.98      3.63 o
   2   3   5      282.31      267.29      4.14 o
   3   3   5       70.54       59.60      1.99 o
   4   3   5        4.90        1.48      1.31 o
   5   3   5        3.25        2.29      1.13 o
   6   3   5      333.02      326.23      8.63 o
   7   3   5      321.13      355.33     10.55 o
   8   3   5        1.59        1.05      2.70 o
   9   3   5        3.12        2.08      3.28 o
  10   3   5       43.84       57.98     10.46 o
  11   3   5       61.74       51.77     11.07 o
  12   3   5       10.43        2.03      7.22 o
  -9   4   5        5.73       12.64      4.23 o
  -8   4   5       30.32       35.49      4.58 o
  -7   4   5        1.41        1.06      2.47 o
  -6   4   5        3.35        1.30      2.01 o
  -5   4   5        9.10        7.82      2.14 o
  -4   4   5        0.07        2.05      1.23 o
  -3   4   5      979.53     1046.86     13.37 o
  -2   4   5        6.10        5.34      1.23 o
  -1   4   5      498.33      553.08      7.46 o
   0   4   5      142.57      144.48      4.89 o
   1   4   5       47.82       49.07      1.97 o
   2   4   5      788.48      752.86      8.77 o
   3   4   5      124.68      143.42      3.85 o
   4   4   5     1053.07     1051.58     12.98 o
   5   4   5      110.25      106.60      5.29 o
   6   4   5      154.49      143.81      5.31 o
   7   4   5      129.87      145.91      5.70 o
   8   4   5      481.34      461.07     15.82 o
   9   4   5       10.52       16.77      4.43 o
  10   4   5     1292.41     1155.06     40.23 o
  11   4   5        0.05        9.32      6.62 o
  12   4   5      281.15      219.92     19.85 o
  -9   5   5        3.36        7.11      3.75 o
  -8   5   5       11.69       16.42      3.84 o
  -7   5   5        5.50        3.49      2.72 o
  -6   5   5        0.97        2.38      2.14 o
  -5   5   5        3.26        1.18      1.89 o
  -4   5   5       30.42       17.85      2.80 o
  -3   5   5      313.56      354.58      7.96 o
  -2   5   5      112.66      100.53      3.31 o
  -1   5   5        7.15        4.98      1.10 o
   0   5   5      198.54      174.28      4.77 o
   1   5   5       75.82      110.98      2.75 o
   2   5   5        7.49        5.51      0.88 o
   3   5   5     1187.11     1319.74     14.39 o
   4   5   5        0.99        2.82      1.46 o
   5   5   5        3.10        5.76      1.70 o
   6   5   5        4.22        4.70      1.97 o
   7   5   5        4.54        9.45      2.37 o
   8   5   5        4.10        8.03      8.07 o
   9   5   5       73.12       78.95      7.93 o
  10   5   5       56.03       43.67      6.77 o
  11   5   5        9.56        2.74      4.42 o
  12   5   5        2.75        7.90      6.82 o
  -8   6   5        4.47        7.94      3.62 o
  -7   6   5       11.77       11.34      5.50 o
  -6   6   5       84.39       88.99      6.16 o
  -5   6   5        0.04        0.60      2.01 o
  -4   6   5       15.94       16.80      2.67 o
  -3   6   5     1185.20     1254.61     17.37 o
  -2   6   5       64.66       64.41      3.04 o
  -1   6   5      378.48      381.18      6.42 o
   0   6   5      535.28      466.65      6.50 o
   1   6   5       87.82       90.14      3.02 o
   2   6   5     2169.79     2005.20     20.55 o
   3   6   5      700.00      850.94     10.23 o
   4   6   5     1177.26     1127.27     11.31 o
   5   6   5       79.19       90.47      4.65 o
   6   6   5        0.35       -1.72      1.72 o
   7   6   5        8.35       11.54      3.29 o
   8   6   5        1.19       -1.88      2.79 o
   9   6   5      209.91      193.64     13.64 o
  10   6   5      265.01      264.44     13.64 o
  11   6   5        4.63        7.87      6.41 o
  12   6   5       51.18       50.52      8.25 o
  -7   7   5        4.28       11.12      3.65 o
  -6   7   5       11.36       14.70      3.63 o
  -5   7   5      163.46      181.19      8.96 o
  -4   7   5       10.47       17.25      2.77 o
  -3   7   5        2.16        2.72      1.63 o
  -2   7   5       80.56       77.41      5.05 o
  -1   7   5      195.41      207.94      5.08 o
   0   7   5      400.97      407.89      6.29 o
   1   7   5      375.80      377.31      6.30 o
   2   7   5       17.57       17.36      2.23 o
   3   7   5      270.03      345.01      6.11 o
   4   7   5        0.07        0.49      1.01 o
   5   7   5       40.30       39.24      3.65 o
   6   7   5        1.12        1.37      2.14 o
   7   7   5       69.23       68.06      7.08 o
   8   7   5        0.79        3.50      3.53 o
   9   7   5       60.68       53.87      7.39 o
  10   7   5        0.04        4.77      4.32 o
  11   7   5       29.66       29.93     11.04 o
  12   7   5        0.38        5.45      5.37 o
  -6   8   5       38.23       29.99      4.84 o
  -5   8   5        8.46        9.43      3.10 o
  -4   8   5      149.20      153.44     12.12 o
  -3   8   5       74.90       79.57      5.12 o
  -2   8   5       11.49        9.15      2.00 o
  -1   8   5      194.00      204.33      6.36 o
   0   8   5      257.44      237.08      5.83 o
   1   8   5       19.89       22.01      3.49 o
   2   8   5      661.18      688.60     12.16 o
   3   8   5      339.36      367.39      9.59 o
   4   8   5      342.08      365.65      6.04 o
   5   8   5       88.99      109.72      5.59 o
   6   8   5       24.45       18.80      4.89 o
   7   8   5       20.06       13.39      8.51 o
   8   8   5      308.04      257.63     14.21 o
   9   8   5      156.06      153.06     14.07 o
  10   8   5       58.56       48.32      7.67 o
  11   8   5        6.09        5.21      5.21 o
  12   8   5      100.25       95.87     11.02 o
  -5   9   5      115.08      125.45      8.57 o
  -4   9   5       20.34       19.58      3.45 o
  -3   9   5      423.71      460.17     11.04 o
  -2   9   5       26.02       30.04      2.99 o
  -1   9   5      304.92      314.38      8.38 o
   0   9   5        6.41        3.58      1.54 o
   1   9   5      180.50      199.87      5.57 o
   2   9   5       27.77       31.61      2.96 o
   3   9   5        9.25        8.22      1.80 o
   4   9   5        5.19        3.87      2.96 o
   5   9   5        3.22        2.00      3.35 o
   6   9   5        3.82        4.61      3.84 o
   7   9   5      261.16      305.32     14.39 o
   8   9   5      132.43      134.40     10.57 o
   9   9   5        5.33        3.68      4.96 o
  10   9   5        3.43        0.19      5.40 o
  11   9   5       12.33        5.90      5.81 o
  -4  10   5       52.75       47.19      5.48 o
  -3  10   5        3.21        5.03      2.62 o
  -2  10   5        1.39        1.83      2.06 o
  -1  10   5        0.93        5.28      2.05 o
   0  10   5       31.93       32.63      2.67 o
   1  10   5       40.38       37.88      3.76 o
   2  10   5      176.15      164.72      5.14 o
   3  10   5       48.46       42.62      3.14 o
   4  10   5       47.99       37.28     11.58 o
   5  10   5       24.26       28.13      5.62 o
   6  10   5       14.40        5.06      9.21 o
   7  10   5       88.17       76.89     13.10 o
   8  10   5       76.38       92.55     14.72 o
   9  10   5       19.42       -0.06      7.53 o
  10  10   5        0.50        3.17      8.51 o
  11  10   5        6.78        0.74      8.57 o
  -2  11   5        0.00       -0.69      2.34 o
  -1  11   5       17.12       15.25      2.72 o
   0  11   5      127.73      118.64      4.78 o
   1  11   5        0.42       -0.92      2.14 o
   2  11   5        2.35        2.69      2.12 o
   3  11   5        9.01        6.35      3.29 o
   4  11   5       16.71       13.94     17.08 o
   5  11   5        2.11        2.48      3.82 o
   6  11   5       69.52       60.95     12.02 o
   7  11   5        0.50       -2.77      6.35 o
   8  11   5       33.87       29.16     10.94 o
   9  11   5       31.36       35.71     11.75 o
  10  11   5        3.69       -6.28      7.56 o
   0  12   5      140.33      144.47      6.91 o
   1  12   5      274.98      313.07      8.99 o
   4  12   5       78.32       91.53     14.11 o
   5  12   5       10.26       13.30      7.97 o
   6  12   5       49.03       25.31      9.86 o
   7  12   5        1.19        0.20      6.68 o
   8  12   5       31.86       19.71      9.52 o
  -5 -11   6        4.07       -2.84      7.83 o
  -4 -11   6        2.16        7.14      6.12 o
  -3 -11   6       14.61        8.17      9.79 o
  -2 -11   6      181.67      173.97     13.48 o
  -1 -11   6       52.71       37.19     11.54 o
  -7 -10   6       35.01       30.85     11.27 o
  -6 -10   6      115.98      127.85     17.82 o
  -5 -10   6        1.18        2.58      4.51 o
  -4 -10   6      672.47      740.30     35.37 o
  -3 -10   6       16.53       11.94      4.54 o
  -2 -10   6      176.14      194.41     18.02 o
  -1 -10   6        7.67        8.75      5.30 o
   0 -10   6        0.01        4.32      5.09 o
   1 -10   6      105.58      123.56      8.97 o
   2 -10   6        3.29        0.86      3.77 o
  -8  -9   6       15.51        7.09      8.37 o
  -7  -9   6        4.45       -1.96      6.14 o
  -6  -9   6       33.00       47.78     14.99 o
  -5  -9   6        6.45        4.51      4.46 o
  -4  -9   6       54.47       69.44      6.55 o
  -3  -9   6        3.26        5.42      3.26 o
  -2  -9   6      143.77      150.64      9.38 o
  -1  -9   6       90.68       85.31     13.84 o
   0  -9   6        8.52        9.05      4.77 o
   1  -9   6       62.11       56.46      6.23 o
   2  -9   6       12.87       10.67      3.97 o
   3  -9   6        2.11        2.73      3.68 o
   4  -9   6      133.00      142.20     11.64 o
  -9  -8   6       19.42       18.97      9.45 o
  -8  -8   6        0.56        3.65      7.22 o
  -7  -8   6       19.39       52.45     12.56 o
  -6  -8   6       26.27       11.74      5.00 o
  -5  -8   6      103.17       86.82      8.90 o
  -4  -8   6       45.12       47.30      5.34 o
  -3  -8   6       56.68       60.41      5.84 o
  -2  -8   6        1.27        2.46      2.71 o
  -1  -8   6       70.17       77.85      6.55 o
   0  -8   6        1.17        2.20      2.87 o
   1  -8   6      150.47      138.24      8.02 o
   2  -8   6       93.22       84.93      9.78 o
   3  -8   6       45.07       40.85      5.60 o
   4  -8   6      120.05      116.06     15.58 o
   5  -8   6        2.57        3.43      4.07 o
 -10  -7   6       13.51       16.13     10.33 o
  -9  -7   6        0.00        5.06      7.83 o
  -8  -7   6      112.44      143.98     17.69 o
  -7  -7   6      108.53       87.97     23.76 o
  -6  -7   6       24.56       16.76      4.85 o
  -5  -7   6       27.26       22.55      4.00 o
  -4  -7   6      245.34      262.21     15.17 o
  -3  -7   6      234.71      213.05     13.46 o
  -2  -7   6      412.38      431.58     12.84 o
  -1  -7   6        0.44        1.48      2.17 o
   0  -7   6      303.10      347.49     11.82 o
   1  -7   6       28.44       31.18      4.33 o
   2  -7   6      185.51      180.70      8.82 o
   3  -7   6       10.35        8.61      3.13 o
   4  -7   6        0.87        1.51      2.85 o
   5  -7   6        0.46        5.09      3.38 o
   6  -7   6        4.98        6.11      3.68 o
   7  -7   6       14.51       16.65      4.36 o
 -10  -6   6      192.93      199.20     21.20 o
  -9  -6   6       95.94      100.78     15.46 o
  -8  -6   6        7.17        6.41      6.58 o
  -7  -6   6      107.31      103.24      8.79 o
  -6  -6   6      185.55      158.47     10.17 o
  -5  -6   6      899.78      808.19     17.97 o
  -4  -6   6      127.86      130.51      6.87 o
  -3  -6   6       11.19        6.04      2.69 o
  -2  -6   6       61.72       68.05      5.18 o
  -1  -6   6      552.19      487.64     13.04 o
   0  -6   6      453.26      476.02     11.02 o
   1  -6   6      194.84      167.60     11.25 o
   2  -6   6       71.74       75.47     12.17 o
   3  -6   6      204.90      175.78     11.89 o
   4  -6   6       33.77       29.36      3.65 o
   5  -6   6        7.50        5.55      2.67 o
   6  -6   6      126.19      129.31      7.27 o
   7  -6   6       65.31       61.18      5.23 o
   8  -6   6      105.86      125.20     11.28 o
 -11  -5   6        5.64        2.57      9.32 o
 -10  -5   6       13.88       19.51      9.65 o
  -9  -5   6        0.05        1.62      6.62 o
  -8  -5   6       75.39       84.13      8.22 o
  -7  -5   6       18.99       20.73      4.77 o
  -6  -5   6      177.49      209.11      8.14 o
  -5  -5   6        1.70        1.70      2.54 o
  -4  -5   6       59.67       54.74      4.97 o
  -3  -5   6      189.95      203.98      7.76 o
  -2  -5   6      921.37      991.38     19.65 o
  -1  -5   6       24.39       21.18      3.18 o
   0  -5   6       81.20       88.20      4.53 o
   1  -5   6        0.61        1.10      1.53 o
   2  -5   6       29.22       28.37      2.22 o
   3  -5   6        0.37        0.45      1.45 o
   4  -5   6        6.59        5.42      1.84 o
   5  -5   6       16.46       15.39      2.96 o
   6  -5   6        0.12       -2.10      2.10 o
   7  -5   6       13.14       16.23      3.35 o
   8  -5   6        0.02        2.49      2.74 o
   9  -5   6        4.52        3.22      3.31 o
 -11  -4   6      113.90       83.16     14.92 o
 -10  -4   6        4.68       -0.27      6.95 o
  -9  -4   6       46.85       51.72      7.19 o
  -8  -4   6        0.89        5.60      3.49 o
  -7  -4   6      636.49      569.17     18.46 o
  -6  -4   6        1.25        5.09      2.51 o
  -5  -4   6     1108.82     1006.61     19.70 o
  -4  -4   6      624.59      680.78     12.20 o
  -3  -4   6        0.78        0.81      1.49 o
  -2  -4   6     1568.32     1730.95     33.89 o
  -1  -4   6      432.58      433.79     13.36 o
   0  -4   6      146.59      179.85      5.18 o
   1  -4   6      868.74      797.55      9.79 o
   2  -4   6        5.23        7.11      1.36 o
   3  -4   6      191.49      183.27      4.86 o
   4  -4   6       27.94       24.51      2.44 o
   5  -4   6      298.03      261.09      7.35 o
   6  -4   6       38.41       36.09      5.41 o
   7  -4   6      132.03      114.90      6.59 o
   8  -4   6       19.57       15.48      3.17 o
   9  -4   6        6.34       10.95      3.37 o
 -10  -3   6       22.21       16.67      8.71 o
  -9  -3   6       83.83       84.34      8.48 o
  -8  -3   6      170.78      193.52     10.71 o
  -7  -3   6      175.67      148.60      6.95 o
  -6  -3   6      305.67      351.58      7.47 o
  -5  -3   6       58.76       62.65      2.37 o
  -4  -3   6       79.99       92.31      2.77 o
  -3  -3   6       20.43       19.82      1.52 o
  -2  -3   6        0.03        0.36      1.49 o
  -1  -3   6       21.86       20.53      2.99 o
   0  -3   6        3.67        4.51      0.89 o
   1  -3   6       24.97       26.74      1.51 o
   2  -3   6        9.54       11.38      1.29 o
   3  -3   6       10.54       11.14      1.38 o
   4  -3   6       70.60       89.09      3.67 o
   5  -3   6        8.98       12.79      2.19 o
   6  -3   6        0.47       -1.79      1.79 o
   7  -3   6        8.34        3.91      2.13 o
   8  -3   6       21.76       16.14      3.05 o
   9  -3   6        0.02        1.50      2.59 o
  10  -3   6       15.62       19.24      8.51 o
 -10  -2   6      124.95       64.26      9.92 o
  -9  -2   6      119.93      120.84     17.68 o
  -8  -2   6       17.25       14.59      3.34 o
  -7  -2   6        0.46        0.08      1.76 o
  -6  -2   6     1064.14     1085.30     14.49 o
  -5  -2   6      333.28      311.13      6.55 o
  -4  -2   6      339.36      392.10      5.77 o
  -3  -2   6      116.75      126.99      2.71 o
  -2  -2   6        3.78        1.61      0.66 o
  -1  -2   6     2849.88     2832.84     32.17 o
   0  -2   6      448.98      488.45      6.72 o
   1  -2   6      154.82      154.20      3.13 o
   2  -2   6      538.12      591.11      7.26 o
   3  -2   6       13.92       20.20      1.47 o
   4  -2   6        0.01        0.04      0.91 o
   5  -2   6        8.04        9.06      1.82 o
   6  -2   6        8.50        6.61      1.98 o
   7  -2   6      100.66       83.14      5.74 o
   8  -2   6        1.48        2.87      2.13 o
   9  -2   6      212.81      212.27     12.88 o
  10  -2   6        9.18       13.84      7.63 o
  11  -2   6       12.28       20.52      8.71 o
 -11  -1   6       98.83      107.40     13.97 o
 -10  -1   6       31.89       29.77      6.14 o
  -9  -1   6       72.47       66.73      7.23 o
  -8  -1   6      205.05      203.99      7.28 o
  -7  -1   6      228.17      201.78      7.12 o
  -6  -1   6        1.36        3.58      1.27 o
  -5  -1   6      129.12      136.26      3.54 o
  -4  -1   6       82.75       73.98      2.48 o
  -3  -1   6       57.95       56.53      2.06 o
  -2  -1   6      185.66      210.77      3.25 o
  -1  -1   6      152.75      146.41      2.99 o
   0  -1   6       59.05       72.46      2.04 o
   1  -1   6        9.14        8.33      0.92 o
   2  -1   6        0.02        0.53      0.79 o
   3  -1   6        8.18        5.37      1.08 o
   4  -1   6        0.04        2.27      1.00 o
   5  -1   6      142.99      137.45      3.88 o
   6  -1   6        0.18        0.63      1.51 o
   7  -1   6       77.35       76.39      6.23 o
   8  -1   6       86.47      105.54      5.32 o
   9  -1   6        6.91        8.30      5.47 o
  10  -1   6       25.88        8.84      6.95 o
  11  -1   6       60.14       70.27     13.03 o
 -11   0   6      129.22      150.26     16.27 o
 -10   0   6        0.35        3.11      4.15 o
  -9   0   6        0.33        2.83      3.50 o
  -8   0   6       24.68       24.93      3.92 o
  -7   0   6      154.65      111.44      4.47 o
  -6   0   6        0.41        0.37      1.31 o
  -5   0   6       35.19       33.65      2.11 o
  -4   0   6      132.86      173.59      4.47 o
  -3   0   6       41.11       35.03      1.77 o
  -2   0   6      233.68      188.17      3.24 o
  -1   0   6      665.14      631.79      7.33 o
   0   0   6     1627.09     1717.38     18.60 o
   1   0   6       14.33       19.85      1.46 o
   2   0   6       27.87       44.23      1.88 o
   3   0   6       26.99       18.78      1.49 o
   4   0   6      243.19      279.21      5.56 o
   5   0   6      189.21      190.61      6.06 o
   6   0   6       15.45       15.46      1.83 o
   7   0   6        2.29        5.83      1.69 o
   8   0   6      129.40      126.13      7.82 o
   9   0   6      178.01      179.15     15.80 o
  10   0   6       18.08       15.86      7.09 o
  11   0   6      131.77      127.24     15.46 o
  12   0   6       23.66       19.58      9.72 o
 -10   1   6        9.75       27.99      6.48 o
  -9   1   6        3.73        9.59      3.79 o
  -8   1   6       19.06       13.08      3.04 o
  -7   1   6       61.40       56.56      3.62 o
  -6   1   6       28.18       32.65      3.46 o
  -5   1   6        5.33        3.94      1.42 o
  -4   1   6       48.02       53.53      2.55 o
  -3   1   6       12.20       10.11      1.15 o
  -2   1   6       85.42       99.84      2.47 o
  -1   1   6      132.36      119.48      3.87 o
   0   1   6      114.53      121.72      3.35 o
   1   1   6       11.96       12.04      1.27 o
   2   1   6      276.00      296.52      5.98 o
   3   1   6      128.53      128.98      3.34 o
   4   1   6     2292.99     2547.42     25.12 o
   5   1   6      326.70      358.36      5.99 o
   6   1   6        0.41        1.27      1.18 o
   7   1   6       82.80       78.51      3.01 o
   8   1   6      137.14      138.58     12.96 o
   9   1   6       37.41       16.54      6.89 o
  10   1   6        0.03        6.41      6.08 o
  11   1   6        0.38        1.42      6.01 o
  12   1   6        0.42       -2.90      5.60 o
 -10   2   6       55.48       74.90     19.17 o
  -9   2   6       51.50       59.58      6.31 o
  -8   2   6        0.49        0.21      2.26 o
  -7   2   6      435.79      359.76     10.11 o
  -6   2   6       40.95       18.15      2.31 o
  -5   2   6       32.09       32.15      2.48 o
  -4   2   6      283.73      287.14      5.75 o
  -3   2   6       13.83       19.35      1.52 o
  -2   2   6        4.97        3.21      0.94 o
  -1   2   6      331.53      337.63      5.49 o
   0   2   6       12.05        8.77      1.14 o
   1   2   6      569.47      493.24      7.08 o
   2   2   6      285.76      304.17      6.31 o
   3   2   6     1518.89     1386.13     13.72 o
   4   2   6       37.71       51.40      2.11 o
   5   2   6      152.49      131.29      3.21 o
   6   2   6      233.49      283.98      5.96 o
   7   2   6      210.73      206.32      6.14 o
   8   2   6        1.12        4.09      4.19 o
   9   2   6      155.82      117.39     12.89 o
  10   2   6      157.17      197.17     17.28 o
  11   2   6       42.56       41.45     10.53 o
  12   2   6      112.89      161.47     18.16 o
 -10   3   6      126.58      154.45     17.48 o
  -9   3   6        5.09        5.02      3.36 o
  -8   3   6        4.51        2.07      2.64 o
  -7   3   6       13.01       11.59      2.75 o
  -6   3   6       11.03        7.90      2.23 o
  -5   3   6       11.99       14.57      2.11 o
  -4   3   6        4.18        1.63      1.26 o
  -3   3   6        0.32       -0.29      0.93 o
  -2   3   6       16.62       14.65      1.50 o
  -1   3   6       39.24       49.90      2.14 o
   0   3   6      541.67      643.08      8.43 o
   1   3   6       20.57       24.50      1.66 o
   2   3   6      775.27      826.69     11.44 o
   3   3   6        0.62        1.45      0.86 o
   4   3   6     2455.62     2654.46     30.45 o
   5   3   6     1274.10     1256.11     15.46 o
   6   3   6        0.47        2.15      1.37 o
   7   3   6        2.58        1.48      3.78 o
   8   3   6        0.06        0.97      3.54 o
   9   3   6        4.74        8.25      3.89 o
  10   3   6        3.29       -4.05      4.73 o
  11   3   6       47.62       44.96     10.46 o
  12   3   6        0.49        7.43      7.56 o
  -9   4   6        2.61        1.15      3.32 o
  -8   4   6        0.66       -1.32      2.60 o
  -7   4   6        2.48        0.45      2.31 o
  -6   4   6       42.77       32.76      4.05 o
  -5   4   6      299.53      266.97      7.64 o
  -4   4   6      272.38      306.47      8.79 o
  -3   4   6        0.10        0.92      1.21 o
  -2   4   6     2043.17     2190.00     23.29 o
  -1   4   6     1229.87     1233.72     13.60 o
   0   4   6     2379.74     2574.90     25.95 o
   1   4   6     1110.98     1084.19     13.37 o
   2   4   6       27.04       36.07      1.94 o
   3   4   6     2717.29     2569.40     23.48 o
   4   4   6      229.43      267.62      6.34 o
   5   4   6      641.06      617.44      9.20 o
   6   4   6      119.22      124.78      5.24 o
   7   4   6       79.82       87.10      4.75 o
   8   4   6      600.30      597.43     42.09 o
   9   4   6        5.36        3.97      3.58 o
  10   4   6      651.94      684.12     34.93 o
  11   4   6        4.57        7.16      6.82 o
  12   4   6      140.04      166.93     18.09 o
  -8   5   6       24.14       43.95      5.36 o
  -7   5   6       12.22       13.31      3.42 o
  -6   5   6        1.26        1.44      2.16 o
  -5   5   6        0.35        1.05      1.84 o
  -4   5   6        0.34        1.25      1.69 o
  -3   5   6      231.79      203.49      6.11 o
  -2   5   6     1018.93     1072.78     13.83 o
  -1   5   6      144.21      131.30      3.78 o
   0   5   6      547.17      604.36      9.29 o
   1   5   6      148.69      156.11      4.51 o
   2   5   6      537.86      555.66      7.11 o
   3   5   6        6.87       10.86      1.27 o
   4   5   6       48.18       45.16      2.95 o
   5   5   6        6.35        7.44      1.47 o
   6   5   6        3.06        2.33      2.00 o
   7   5   6        0.44        1.21      2.64 o
   8   5   6       24.75       21.79      4.82 o
   9   5   6       16.74       13.10      4.31 o
  10   5   6       19.42       25.35      5.68 o
  11   5   6      114.44      109.63     16.23 o
  12   5   6       46.71       45.02     11.48 o
  -8   6   6        0.13        1.03      3.34 o
  -7   6   6      307.53      347.83     18.93 o
  -6   6   6        3.85        3.50      2.83 o
  -5   6   6       24.47       27.77      3.67 o
  -4   6   6        0.06        1.47      1.86 o
  -3   6   6       27.67       20.22      2.55 o
  -2   6   6      115.92      132.60      7.27 o
  -1   6   6       15.48       13.30      1.93 o
   0   6   6       92.14      114.43      3.54 o
   1   6   6       52.56       54.02      2.56 o
   2   6   6      717.75      810.79     11.36 o
   3   6   6       31.00       36.42      2.47 o
   4   6   6      249.48      251.62      4.78 o
   5   6   6        7.82        6.56      2.27 o
   6   6   6       91.17       96.86      6.11 o
   7   6   6      325.82      293.55      9.68 o
   8   6   6      637.93      649.71     22.58 o
   9   6   6        2.86       -2.15      3.26 o
  10   6   6      367.29      383.90     16.47 o
  11   6   6       43.98       45.46      7.47 o
  12   6   6       68.11       60.14     12.42 o
  -7   7   6       58.15       74.56      6.67 o
  -6   7   6       93.13      106.24      7.08 o
  -5   7   6        6.19        4.98      3.71 o
  -4   7   6        0.88        1.86      2.10 o
  -3   7   6        6.59        4.00      1.90 o
  -2   7   6      340.48      363.32      7.42 o
  -1   7   6      386.48      397.21      7.42 o
   0   7   6        0.30        3.06      1.42 o
   1   7   6       57.69       49.71      2.46 o
   2   7   6        4.27        4.60      1.31 o
   3   7   6        2.02        2.51      1.16 o
   4   7   6       33.00       35.63      2.19 o
   5   7   6       12.93       13.03      2.86 o
   6   7   6       23.43       24.78      3.84 o
   7   7   6       11.22       14.12      4.41 o
   8   7   6       21.67        9.25      5.47 o
   9   7   6      250.28      270.42     13.64 o
  10   7   6       65.78       88.44      9.21 o
  11   7   6       29.94       20.03      6.42 o
  12   7   6        2.04        3.46      8.51 o
  -6   8   6      143.85      177.26     17.14 o
  -5   8   6        2.93        2.56      2.89 o
  -4   8   6        2.13        5.34      2.61 o
  -3   8   6        0.26        2.32      1.98 o
  -2   8   6        5.31        2.44      1.73 o
  -1   8   6      121.99      110.27      4.24 o
   0   8   6        1.83        1.90      1.27 o
   1   8   6      409.94      374.80     12.13 o
   2   8   6     1529.75     1586.76     19.31 o
   3   8   6      140.38      141.05      3.40 o
   4   8   6     1153.92     1221.04     18.54 o
   5   8   6       60.52       63.55      7.28 o
   6   8   6       90.50      103.11      8.51 o
   7   8   6      159.66      154.78     10.52 o
   8   8   6       20.12       11.34      4.55 o
   9   8   6       82.15       66.91      8.37 o
  10   8   6       23.98       33.09      7.12 o
  11   8   6        7.54       14.99      6.05 o
  12   8   6        0.39        3.48      5.66 o
  -5   9   6       47.06       50.27      5.59 o
  -4   9   6        6.16        5.34      2.87 o
  -3   9   6       34.06       26.52      3.93 o
  -2   9   6      115.49      136.77      5.24 o
  -1   9   6       41.70       39.06      3.04 o
   0   9   6       21.79       19.49      2.20 o
   1   9   6       26.40       25.40      2.07 o
   2   9   6       10.68       10.73      2.18 o
   3   9   6        2.19        3.67      1.12 o
   4   9   6        2.12        3.60      2.85 o
   5   9   6       65.42       72.31      7.53 o
   6   9   6        8.87        3.08      3.65 o
   7   9   6       42.35       48.46      7.16 o
   8   9   6       31.11       27.68      6.40 o
   9   9   6      130.91      148.13     13.64 o
  10   9   6        1.94        1.17      4.76 o
  11   9   6       31.31       22.74      7.28 o
  -4  10   6      129.42      138.74      8.42 o
  -3  10   6        4.88        0.50      2.63 o
  -2  10   6      206.05      225.78      7.22 o
  -1  10   6        1.99        2.03      1.96 o
   0  10   6       33.06       35.28      2.83 o
   1  10   6       71.50       60.23      3.88 o
   2  10   6      885.76      912.67     14.39 o
   3  10   6       77.89       82.98      5.46 o
   4  10   6      537.60      584.60     51.37 o
   5  10   6      220.54      246.08     12.93 o
   6  10   6      112.31      108.43      9.41 o
   7  10   6      133.28      117.53     10.23 o
   8  10   6      526.38      609.01     22.30 o
   9  10   6       12.87       23.86      6.73 o
  10  10   6       34.41       30.52      7.41 o
  11  10   6        1.43        3.04      8.03 o
  -2  11   6       84.82       87.41      6.46 o
  -1  11   6       81.96       73.50      5.50 o
   0  11   6       15.22       16.27      2.52 o
   1  11   6        0.98        3.13      2.41 o
   2  11   6        2.51        2.71      1.97 o
   3  11   6        6.95        8.93      3.93 o
   4  11   6        4.11        2.66      4.19 o
   5  11   6        6.86        8.02      4.57 o
   6  11   6       20.98       26.54      9.55 o
   7  11   6       38.44       46.95     19.64 o
   8  11   6        6.22       -4.93      6.01 o
   9  11   6        0.13       -0.14      6.89 o
  10  11   6       51.79       57.24     14.45 o
   0  12   6        0.09       -0.25      3.05 o
   1  12   6      261.03      269.09      8.52 o
   2  12   6      178.59      213.74     13.91 o
   3  12   6       36.63       36.29      5.84 o
   4  12   6       11.33       13.60      5.64 o
   5  12   6        5.46        2.36      6.62 o
   6  12   6        4.01        1.42      6.55 o
   7  12   6       10.22        8.17      8.17 o
   8  12   6      196.11      249.83     23.69 o
  -6 -10   7        9.99        7.49      8.44 o
  -5 -10   7       93.04       94.64     10.79 o
  -4 -10   7       39.26       39.99      8.27 o
  -3 -10   7       14.77       18.01      5.00 o
  -2 -10   7       33.62       33.18      7.35 o
  -1 -10   7       18.12       22.82      6.87 o
   0 -10   7        0.01       -2.56      4.43 o
   1 -10   7       16.72       17.19      6.65 o
  -8  -9   7       29.07       31.59     11.75 o
  -7  -9   7        2.96        8.30      8.24 o
  -6  -9   7       12.31       20.62      7.22 o
  -5  -9   7        3.61        8.44      6.92 o
  -4  -9   7        4.22        4.31      3.58 o
  -3  -9   7        2.35        3.93      3.38 o
  -2  -9   7      102.25       93.46      7.63 o
  -1  -9   7      356.91      412.60     17.93 o
   0  -9   7       73.71       78.63      9.59 o
   1  -9   7       13.15       13.27      4.32 o
   2  -9   7       33.32       36.12      6.72 o
   3  -9   7        4.07        5.28      4.01 o
  -9  -8   7        0.31       -2.63      7.43 o
  -8  -8   7       23.92       35.24     12.08 o
  -7  -8   7       86.98      124.72     18.66 o
  -6  -8   7        8.07        7.19      6.18 o
  -5  -8   7       60.20       51.83      7.66 o
  -4  -8   7       14.87       12.71      3.87 o
  -3  -8   7       40.96       48.18      5.60 o
  -2  -8   7       14.76       18.71      4.21 o
  -1  -8   7      307.16      310.40     14.65 o
   0  -8   7      144.93      125.24     10.45 o
   1  -8   7       11.20        8.18      3.49 o
   2  -8   7       62.01       53.96      6.35 o
   3  -8   7        6.45        9.34      3.64 o
   4  -8   7       55.77       46.31      9.96 o
   5  -8   7       97.49      126.26     10.43 o
  -9  -7   7        4.58        4.19      8.10 o
  -8  -7   7      159.18      157.15     18.63 o
  -7  -7   7        3.80        4.54      4.31 o
  -6  -7   7        0.05       -3.50      3.50 o
  -5  -7   7       41.54       47.27      8.73 o
  -4  -7   7        8.07        5.57      4.97 o
  -3  -7   7        5.95        6.22      3.03 o
  -2  -7   7       39.27       41.26      5.01 o
  -1  -7   7        1.67        3.18      2.76 o
   0  -7   7       89.71       74.64      6.09 o
   1  -7   7        1.33        1.41      2.64 o
   2  -7   7      255.07      239.39     16.95 o
   3  -7   7        0.35        3.28      2.83 o
   4  -7   7        0.03        1.43      3.07 o
   5  -7   7        0.04        1.41      3.52 o
   6  -7   7       31.43       25.41      5.53 o
 -10  -6   7      152.73      164.17     20.25 o
  -9  -6   7       69.23       86.20     14.85 o
  -8  -6   7       63.45       59.83     28.65 o
  -7  -6   7        4.22       -2.80      4.59 o
  -6  -6   7        5.93        1.20      3.01 o
  -5  -6   7      269.47      304.91     10.56 o
  -4  -6   7        0.88       -0.33      2.05 o
  -3  -6   7      696.00      743.88     17.32 o
  -2  -6   7      258.24      252.29      9.38 o
  -1  -6   7      568.58      614.23     23.03 o
   0  -6   7     3178.56     2961.92     41.22 o
   1  -6   7     3358.51     3718.74     49.97 o
   2  -6   7      147.42      130.94      7.54 o
   3  -6   7        0.03        3.35      2.60 o
   4  -6   7       19.67        4.70      4.18 o
   5  -6   7        3.01       10.43      3.60 o
   6  -6   7       72.13       59.03      6.69 o
   7  -6   7        1.27        3.82      3.41 o
 -10  -5   7        1.36       -2.70      7.63 o
  -9  -5   7       78.74       72.03     13.91 o
  -8  -5   7        7.52        3.59      4.23 o
  -7  -5   7       79.19       94.97      8.43 o
  -6  -5   7       88.77       90.66      6.13 o
  -5  -5   7       65.51       58.78      8.17 o
  -4  -5   7       45.67       34.34      4.20 o
  -3  -5   7       41.41       36.72      4.12 o
  -2  -5   7      218.62      193.74      9.13 o
  -1  -5   7      444.93      468.20     12.44 o
   0  -5   7        3.80        1.22      1.60 o
   1  -5   7       76.67       87.27      6.64 o
   2  -5   7       69.55       65.92      4.32 o
   3  -5   7        0.35       -0.25      1.99 o
   4  -5   7        7.90       11.37      2.63 o
   5  -5   7        0.21        2.28      2.27 o
   6  -5   7        0.44        0.59      2.23 o
   7  -5   7        0.45        2.10      2.81 o
   8  -5   7      154.81      172.02      7.90 o
 -10  -4   7        9.71       17.75      9.86 o
  -9  -4   7       43.64       60.11      8.13 o
  -8  -4   7       79.57       84.73     13.53 o
  -7  -4   7       45.38       42.85      6.28 o
  -6  -4   7      440.38      394.16     11.39 o
  -5  -4   7      246.43      284.13     12.14 o
  -4  -4   7       10.87        8.09      2.64 o
  -3  -4   7        0.79        2.35      1.70 o
  -2  -4   7       31.55       34.00      3.62 o
  -1  -4   7     1047.90     1106.83     20.96 o
   0  -4   7      294.54      289.25      7.67 o
   1  -4   7     2445.08     2478.31     27.27 o
   2  -4   7        0.22       -0.15      1.03 o
   3  -4   7        3.79        3.26      1.44 o
   4  -4   7       37.93       32.43      2.75 o
   5  -4   7       86.35       79.70      7.19 o
   6  -4   7      251.98      218.22      8.06 o
   7  -4   7      348.15      322.49     16.15 o
   8  -4   7       16.90       20.70      3.58 o
   9  -4   7       65.33       67.75      5.68 o
 -10  -3   7        7.45       15.80      9.11 o
  -9  -3   7        0.02        0.40      6.21 o
  -8  -3   7       26.36       19.24      5.11 o
  -7  -3   7        1.91        5.44      2.82 o
  -6  -3   7      887.57      789.31     17.31 o
  -5  -3   7       12.15       19.27      3.30 o
  -4  -3   7      518.40      469.86      8.36 o
  -3  -3   7        2.13        0.38      2.01 o
  -2  -3   7       43.82       35.83      2.94 o
  -1  -3   7      117.49      105.07      5.18 o
   0  -3   7       36.11       30.36      3.32 o
   1  -3   7        0.06        0.31      0.74 o
   2  -3   7      193.18      173.29      3.89 o
   3  -3   7       82.80       87.79      3.04 o
   4  -3   7      188.15      161.11      4.76 o
   5  -3   7      109.23      126.69      5.12 o
   6  -3   7      132.48      127.92      6.57 o
   7  -3   7        6.97        5.66      2.56 o
   8  -3   7       62.61       47.50      4.28 o
   9  -3   7       35.14       46.64      5.42 o
  10  -3   7       37.81       18.63      8.71 o
 -10  -2   7       82.05       80.80     11.88 o
  -9  -2   7       64.16       69.01      8.05 o
  -8  -2   7      113.07      107.69      8.97 o
  -7  -2   7      132.58      146.68      6.04 o
  -6  -2   7      681.89      618.55     11.88 o
  -5  -2   7      784.10      852.48     10.89 o
  -4  -2   7        5.37        7.18      1.13 o
  -3  -2   7       97.44      142.90      2.97 o
  -2  -2   7      104.99       87.29      2.38 o
  -1  -2   7       11.14       13.96      1.33 o
   0  -2   7      877.15      895.70     10.10 o
   1  -2   7      298.95      427.06      5.75 o
   2  -2   7       15.40       15.36      1.69 o
   3  -2   7        5.70        7.76      1.19 o
   4  -2   7       50.08       51.47      2.60 o
   5  -2   7       14.37        6.01      1.85 o
   6  -2   7        2.23        3.45      1.69 o
   7  -2   7      576.16      545.41     14.20 o
   8  -2   7       58.33       42.68      3.83 o
   9  -2   7      190.31      203.72     17.62 o
  10  -2   7        0.99        4.25      6.75 o
 -10  -1   7        3.12       11.32      6.78 o
  -9  -1   7       76.08       95.26      7.07 o
  -8  -1   7       47.76       53.63      5.42 o
  -7  -1   7      116.85      133.11      5.39 o
  -6  -1   7       66.42       64.49      3.34 o
  -5  -1   7      139.03      138.31      3.70 o
  -4  -1   7        0.10        0.29      0.90 o
  -3  -1   7       56.56       63.94      3.42 o
  -2  -1   7        5.18        6.83      0.90 o
  -1  -1   7       12.32       11.96      1.18 o
   0  -1   7      102.44       95.30      2.50 o
   1  -1   7       11.71       12.35      1.26 o
   2  -1   7      714.36      653.10      8.45 o
   3  -1   7      217.44      203.85      4.30 o
   4  -1   7       12.22       10.89      1.54 o
   5  -1   7      397.77      411.32      7.75 o
   6  -1   7       54.50       42.58      4.70 o
   7  -1   7        0.35        0.55      1.73 o
   8  -1   7      203.21      173.43      6.08 o
   9  -1   7        0.00        4.25      5.47 o
  10  -1   7       51.76       16.74      7.70 o
  11  -1   7       72.38       57.71     12.42 o
 -10   0   7       39.01       28.26      6.43 o
  -9   0   7        1.73        1.31      4.86 o
  -8   0   7      122.65      113.38      6.02 o
  -7   0   7      182.50      161.52      6.40 o
  -6   0   7       79.11       99.58      3.84 o
  -5   0   7        0.32        1.01      1.02 o
  -4   0   7       77.07       80.54      2.84 o
  -3   0   7      373.47      452.45      6.04 o
  -2   0   7       37.62       34.08      1.61 o
  -1   0   7     2648.90     2891.54     26.24 o
   0   0   7      986.37      991.89     12.16 o
   1   0   7     7521.65     8534.11     89.31 o
   2   0   7      736.89      649.91      8.34 o
   3   0   7      314.10      373.85      5.96 o
   4   0   7      965.82      860.63     10.88 o
   5   0   7       15.79       27.36      2.44 o
   6   0   7      283.17      293.71      6.50 o
   7   0   7       31.14       43.64      3.59 o
   8   0   7       26.08       19.16      6.28 o
   9   0   7       38.92       57.11     10.13 o
  10   0   7       80.20       76.68     12.15 o
  11   0   7       79.92      121.98     15.66 o
 -10   1   7        1.13        9.48      5.50 o
  -9   1   7        3.64        1.87      3.48 o
  -8   1   7       21.52       14.82      3.69 o
  -7   1   7       35.32       33.62      3.54 o
  -6   1   7      222.60      178.31      5.38 o
  -5   1   7        9.81       10.60      1.71 o
  -4   1   7       13.56       13.34      1.55 o
  -3   1   7       23.50       25.44      1.73 o
  -2   1   7       10.68        8.67      1.17 o
  -1   1   7       58.82       70.04      2.95 o
   0   1   7      614.89      611.24     10.36 o
   1   1   7      376.69      428.32      7.23 o
   2   1   7       65.41       60.02      3.52 o
   3   1   7      141.41      192.31      3.97 o
   4   1   7      905.47      797.60     10.07 o
   5   1   7       39.88       34.62      2.85 o
   6   1   7        2.82        3.25      1.36 o
   7   1   7        4.80        1.76      2.00 o
   8   1   7        1.97        3.24      4.32 o
   9   1   7        0.13        2.09      4.73 o
  10   1   7        0.04        3.92      5.60 o
  11   1   7        1.44        2.03      6.41 o
  12   1   7        1.75        1.22      7.02 o
 -10   2   7       19.64       22.12      7.80 o
  -9   2   7       63.15       57.87      6.85 o
  -8   2   7       82.08       79.62      5.76 o
  -7   2   7        0.21       -0.30      1.84 o
  -6   2   7      505.37      389.92      8.34 o
  -5   2   7       11.35        6.16      1.66 o
  -4   2   7      147.79      136.51      4.07 o
  -3   2   7      479.79      503.18      6.93 o
  -2   2   7      220.49      200.60      4.15 o
  -1   2   7     2116.45     2275.39     24.33 o
   0   2   7       55.22       43.81      2.21 o
   1   2   7       97.11      144.79      3.62 o
   2   2   7      712.85      666.60      9.09 o
   3   2   7       23.11       28.94      2.38 o
   4   2   7        0.04       -0.96      0.96 o
   5   2   7     1091.62     1251.23     14.18 o
   6   2   7      227.70      223.52      4.91 o
   7   2   7       26.32       27.49      3.07 o
   8   2   7       41.82       36.23      5.22 o
   9   2   7        9.58       11.61      6.01 o
  10   2   7      231.70      248.21     19.04 o
  11   2   7       72.43       91.13     14.11 o
  12   2   7       54.24       36.59     11.27 o
  -9   3   7       44.74       61.07      7.74 o
  -8   3   7       64.28       81.76      8.98 o
  -7   3   7       51.53       61.06      4.69 o
  -6   3   7       94.31       77.60      6.30 o
  -5   3   7       22.02       15.93      2.36 o
  -4   3   7        7.97        6.94      1.68 o
  -3   3   7       23.37       23.91      1.96 o
  -2   3   7        8.81       10.26      1.54 o
  -1   3   7        0.72        0.70      0.89 o
   0   3   7      423.13      393.83      6.31 o
   1   3   7      143.40      163.95      3.94 o
   2   3   7      109.38      116.65      3.22 o
   3   3   7      152.58      199.10      4.18 o
   4   3   7      573.74      523.03      7.15 o
   5   3   7       29.78       31.49      2.21 o
   6   3   7       28.13       31.08      2.64 o
   7   3   7        0.86       -0.75      2.49 o
   8   3   7        0.63       -1.33      2.85 o
   9   3   7        8.38       10.16      5.54 o
  10   3   7        6.51        0.41      5.00 o
  11   3   7       44.06       47.39     10.80 o
  12   3   7        8.40        5.54      7.83 o
  -9   4   7        3.99        2.40      3.55 o
  -8   4   7       35.51       49.81      6.58 o
  -7   4   7       57.23       40.27      4.42 o
  -6   4   7       31.44       21.08      3.69 o
  -5   4   7      163.09      143.58      8.93 o
  -4   4   7        0.00        1.67      1.58 o
  -3   4   7        0.83        0.28      1.29 o
  -2   4   7        0.94        1.99      1.16 o
  -1   4   7        0.28        0.73      0.98 o
   0   4   7       54.66       58.10      2.56 o
   1   4   7      250.68      339.14      6.16 o
   2   4   7      292.50      292.58      5.50 o
   3   4   7      460.73      559.90      7.14 o
   4   4   7      453.93      425.65      6.23 o
   5   4   7     1334.48     1447.08     30.73 o
   6   4   7       93.93      103.95      5.00 o
   7   4   7       21.39       25.22      3.63 o
   8   4   7        5.51        5.49      3.04 o
   9   4   7       92.36      115.11      8.81 o
  10   4   7       21.69       19.50      5.25 o
  11   4   7       87.57       61.36     11.61 o
  12   4   7       62.76       64.19     12.96 o
  -8   5   7       62.15       75.44      7.14 o
  -7   5   7        4.20        7.99      3.31 o
  -6   5   7        0.04        0.44      2.28 o
  -5   5   7       20.43       19.99      3.21 o
  -4   5   7        5.03        5.51      2.02 o
  -3   5   7      234.46      257.15      6.53 o
  -2   5   7       11.53        5.66      1.57 o
  -1   5   7       41.07       40.55      3.58 o
   0   5   7       23.91       23.86      3.06 o
   1   5   7       17.10       18.29      2.29 o
   2   5   7      245.82      248.26      4.81 o
   3   5   7        2.01        3.02      0.92 o
   4   5   7       46.47       49.77      2.20 o
   5   5   7        0.49        1.50      1.41 o
   6   5   7        0.15        3.20      2.03 o
   7   5   7        1.75       -0.22      2.24 o
   8   5   7        5.68        1.18      2.63 o
   9   5   7       48.78       52.78      6.82 o
  10   5   7        9.07        8.76      4.52 o
  11   5   7        0.68        1.83      5.47 o
  12   5   7        0.44       -5.74      5.74 o
  -7   6   7       23.64       45.18      5.34 o
  -6   6   7       46.86       59.87      6.05 o
  -5   6   7        0.00       -0.61      2.03 o
  -4   6   7       37.39       36.42      3.84 o
  -3   6   7       15.96       11.03      3.11 o
  -2   6   7       24.19       19.45      2.39 o
  -1   6   7      448.24      476.11      8.77 o
   0   6   7       54.65       48.40      2.91 o
   1   6   7        9.28        9.64      1.88 o
   2   6   7      147.73      146.06      3.93 o
   3   6   7       33.66       41.43      2.13 o
   4   6   7      969.25      956.99     13.76 o
   5   6   7        0.01       -0.28      1.94 o
   6   6   7      136.38      138.10      6.11 o
   7   6   7      215.60      227.05      8.70 o
   8   6   7      172.99      166.13     10.25 o
   9   6   7        2.13        2.34      3.86 o
  10   6   7      106.67       93.16      9.09 o
  11   6   7       35.93       41.25      8.88 o
  12   6   7      251.14      220.33     20.79 o
  -7   7   7        0.01        1.15      3.26 o
  -6   7   7       10.57       10.85      3.46 o
  -5   7   7        4.27        3.45      2.61 o
  -4   7   7        3.97        1.32      2.11 o
  -3   7   7       60.39       56.05      3.88 o
  -2   7   7       13.09       12.18      2.24 o
  -1   7   7       74.07       77.91      3.84 o
   0   7   7        5.78        5.50      1.59 o
   1   7   7       14.50       13.99      2.08 o
   2   7   7        4.79        1.39      1.24 o
   3   7   7       30.57       38.83      2.78 o
   4   7   7        0.87        1.85      1.61 o
   5   7   7        0.84        3.94      2.41 o
   6   7   7        0.87        2.22      2.48 o
   7   7   7        0.51        1.29      3.38 o
   8   7   7       24.70       18.64      5.14 o
   9   7   7      208.00      222.20     12.43 o
  10   7   7       10.72        2.44      4.33 o
  11   7   7      169.10      163.01     12.48 o
  12   7   7       35.81       26.18      7.09 o
  -6   8   7        2.41        0.81      3.15 o
  -5   8   7       76.53       86.16      6.54 o
  -4   8   7       37.21       37.28      5.12 o
  -3   8   7      209.39      247.37      7.74 o
  -2   8   7       70.34       71.16      4.22 o
  -1   8   7      436.48      439.02      9.06 o
   0   8   7        9.97       11.09      1.96 o
   1   8   7      122.43      129.71      4.41 o
   2   8   7      437.89      424.15      8.46 o
   3   8   7       30.12       41.48      5.33 o
   4   8   7     1125.71     1093.14     21.75 o
   5   8   7      399.15      501.86     14.10 o
   6   8   7      483.17      477.52     17.55 o
   7   8   7       92.91      133.30     26.90 o
   8   8   7       87.74       85.38      8.65 o
   9   8   7       72.96       90.26      9.36 o
  10   8   7       45.22       36.84      8.03 o
  11   8   7      116.97      130.10     11.71 o
  12   8   7       36.91       26.55      7.71 o
  -5   9   7        3.65        5.42      3.29 o
  -4   9   7       55.05       56.42      5.65 o
  -3   9   7       95.87       93.52      6.19 o
  -2   9   7       52.07       56.89      4.47 o
  -1   9   7        9.06        9.75      2.30 o
   0   9   7        7.21        6.83      1.83 o
   1   9   7       33.87       36.90      3.83 o
   2   9   7       35.48       37.43      3.30 o
   3   9   7        0.48        0.81      1.29 o
   4   9   7        4.82        3.90      1.98 o
   5   9   7       27.43       37.03      4.85 o
   6   9   7        1.94        5.62      4.29 o
   7   9   7       97.36      103.56      9.61 o
   8   9   7      278.59      291.52     14.80 o
   9   9   7      163.88      176.69     21.16 o
  10   9   7       61.41       39.31      7.84 o
  11   9   7      108.93      119.37     11.50 o
  -3  10   7        3.27        1.92      2.98 o
  -2  10   7        5.15        5.43      3.69 o
  -1  10   7       87.82       94.80      6.15 o
   0  10   7       19.79       18.91      2.41 o
   1  10   7        1.35        4.13      1.55 o
   2  10   7       40.17       43.62      3.39 o
   3  10   7       23.31       21.25      3.75 o
   4  10   7      398.27      388.32      9.81 o
   5  10   7      136.22      136.63     10.54 o
   6  10   7      194.61      199.57     17.65 o
   7  10   7       29.74       34.62      6.99 o
   8  10   7       93.23      113.60     10.57 o
   9  10   7        1.17        2.15      4.78 o
  10  10   7        0.64        9.46      6.00 o
  11  10   7       14.00       15.39      9.79 o
  -2  11   7        5.11        2.24      2.92 o
  -1  11   7       94.05       93.66      5.45 o
   0  11   7        1.57        3.81      2.20 o
   1  11   7        0.68        2.51      2.66 o
   2  11   7        4.43        1.56      2.15 o
   3  11   7       33.63       29.24      4.45 o
   4  11   7        9.60        4.88      4.33 o
   5  11   7       30.59       23.46      5.00 o
   6  11   7        0.84        6.41      4.52 o
   7  11   7       35.58       44.25     11.54 o
   8  11   7       39.81       28.23      7.23 o
   9  11   7      356.77      367.66     18.26 o
  10  11   7      131.13      120.96     18.16 o
   0  12   7        0.91        2.21      3.63 o
   1  12   7        1.24       -2.61      2.61 o
   2  12   7       15.10        1.54      5.10 o
   3  12   7        3.70        5.07      4.05 o
   4  12   7       21.63       23.22      5.28 o
   5  12   7       26.03       27.11      4.29 o
   6  12   7       10.26        3.69      5.11 o
   7  12   7        5.16        9.25      8.24 o
   8  12   7        5.06        6.28      8.44 o
  -5 -10   8        1.83       -0.35      5.81 o
  -4 -10   8        6.04        1.19      5.35 o
  -3 -10   8        0.52        3.45      4.47 o
  -2 -10   8       10.21       12.74      5.91 o
  -1 -10   8       47.77       34.47      7.85 o
   0 -10   8        0.61        3.50      5.71 o
  -7  -9   8        1.14       -4.32      7.16 o
  -6  -9   8       22.62       25.55      7.26 o
  -5  -9   8        3.37        5.92      5.28 o
  -4  -9   8       35.54       33.46      5.48 o
  -3  -9   8        0.31        0.71      3.71 o
  -2  -9   8       29.31       32.46      5.62 o
  -1  -9   8      107.34      103.91     10.41 o
   0  -9   8      202.65      243.93     16.13 o
   1  -9   8       13.44       13.39      5.82 o
   2  -9   8       32.84       30.30      5.69 o
   3  -9   8        7.37       11.14      4.57 o
  -8  -8   8      264.14      267.31     24.98 o
  -7  -8   8       61.33       50.22      8.29 o
  -6  -8   8       15.90       20.79      6.24 o
  -5  -8   8       82.56       63.73      8.83 o
  -4  -8   8      108.42      113.90      7.99 o
  -3  -8   8        1.64        2.07      3.44 o
  -2  -8   8      422.11      435.48     14.43 o
  -1  -8   8      132.56      133.68     10.59 o
   0  -8   8      559.69      627.35     22.23 o
   1  -8   8       25.54       19.73      5.21 o
   2  -8   8       33.91       36.48      5.70 o
   3  -8   8       15.48       12.98      4.23 o
   4  -8   8        9.65        3.01      3.94 o
   5  -8   8       26.93       12.21     14.01 o
  -9  -7   8        6.27       26.06     10.73 o
  -8  -7   8       65.46       93.83     16.00 o
  -7  -7   8       29.59       22.82      8.44 o
  -6  -7   8       67.05       62.09      9.92 o
  -5  -7   8       42.90       30.48      4.64 o
  -4  -7   8       88.05       90.10     12.07 o
  -3  -7   8       64.52       47.49     10.21 o
  -2  -7   8       62.99       57.09      5.74 o
  -1  -7   8        0.24        4.71      3.04 o
   0  -7   8       15.55       18.08      3.98 o
   1  -7   8        4.82        2.67      3.01 o
   2  -7   8       16.16       14.89      3.88 o
   3  -7   8        3.56        4.91      3.23 o
   4  -7   8        3.36        4.16      3.32 o
   5  -7   8        0.12       -0.29      3.28 o
   6  -7   8       16.66       19.43      5.22 o
  -9  -6   8       58.45       51.98     13.30 o
  -8  -6   8        1.96        5.98      6.48 o
  -7  -6   8      178.47      173.32     11.87 o
  -6  -6   8       15.13       13.71      4.54 o
  -5  -6   8       17.84       10.28      3.32 o
  -4  -6   8       88.72       78.40      9.22 o
  -3  -6   8        0.23        3.41      2.51 o
  -2  -6   8        1.63        1.61      2.47 o
  -1  -6   8       14.78       13.30      3.58 o
   0  -6   8      172.82      186.52      8.81 o
   1  -6   8      167.74      159.89      6.80 o
   2  -6   8        0.82        4.29      2.83 o
   3  -6   8       44.07       34.40      5.04 o
   4  -6   8       49.10       45.18      5.65 o
   5  -6   8      154.18      158.08     24.72 o
   6  -6   8       81.24       79.54      7.75 o
   7  -6   8        6.86        8.18      4.47 o
 -10  -5   8       54.88       57.38     14.18 o
  -9  -5   8       32.84       51.64     12.96 o
  -8  -5   8       17.96       15.55      7.73 o
  -7  -5   8       83.10       95.15      8.95 o
  -6  -5   8      454.49      496.42     13.94 o
  -5  -5   8      187.48      162.39      7.77 o
  -4  -5   8       29.28       21.30      3.73 o
  -3  -5   8       24.45       23.56      5.54 o
  -2  -5   8      294.46      319.54     16.37 o
  -1  -5   8      207.08      195.94      8.07 o
   0  -5   8      212.05      202.88      8.16 o
   1  -5   8       39.99       44.47      3.97 o
   2  -5   8       15.02       22.37      3.02 o
   3  -5   8        8.26        5.51      2.67 o
   4  -5   8        4.32        1.99      2.46 o
   5  -5   8        9.20        4.69      3.16 o
   6  -5   8        7.56       13.28      3.40 o
   7  -5   8        0.07        0.70      2.81 o
   8  -5   8        0.47        4.76      3.31 o
 -10  -4   8       59.66       86.81     15.26 o
  -9  -4   8        0.03        2.21      4.49 o
  -8  -4   8      349.21      364.62     15.96 o
  -7  -4   8        2.45        0.45      5.54 o
  -6  -4   8      320.70      334.05     12.73 o
  -5  -4   8      158.51      148.69      7.19 o
  -4  -4   8       14.34       10.10      2.85 o
  -3  -4   8      225.48      182.36      6.22 o
  -2  -4   8       12.26       11.48      3.69 o
  -1  -4   8        0.33        0.96      1.79 o
   0  -4   8       55.83       63.33      4.68 o
   1  -4   8     1464.95     1363.68     21.83 o
   2  -4   8        2.26        0.77      2.05 o
   3  -4   8      682.03      616.05     12.74 o
   4  -4   8      170.63      184.99      6.96 o
   5  -4   8      128.28      117.34      6.09 o
   6  -4   8       89.63      102.46      6.20 o
   7  -4   8       24.92       22.58      3.83 o
   8  -4   8       53.85       49.97      6.45 o
   9  -4   8       57.07       65.46      6.41 o
 -10  -3   8       15.50        9.18      9.32 o
  -9  -3   8       37.33       45.33      7.31 o
  -8  -3   8       37.50       52.46      7.22 o
  -7  -3   8       26.52       22.18      4.08 o
  -6  -3   8      184.27      206.37     13.22 o
  -5  -3   8        1.91        2.64      2.32 o
  -4  -3   8      218.41      221.60      7.08 o
  -3  -3   8      113.36      104.49      5.44 o
  -2  -3   8       31.34       31.96      3.00 o
  -1  -3   8        7.14        5.00      2.18 o
   0  -3   8        8.33        6.71      1.21 o
   1  -3   8       42.25       40.62      1.95 o
   2  -3   8      105.25      112.47      3.35 o
   3  -3   8       12.39        7.32      1.46 o
   4  -3   8        5.95        3.14      1.57 o
   5  -3   8       15.51       11.58      2.41 o
   6  -3   8        3.34        2.28      2.08 o
   7  -3   8       57.14       50.27      4.73 o
   8  -3   8        0.13        0.08      2.35 o
   9  -3   8       26.55       34.00      6.68 o
  10  -3   8        1.32       -1.28      6.75 o
 -10  -2   8      208.63      237.14     18.70 o
  -9  -2   8       40.56       38.03      8.84 o
  -8  -2   8       29.76       41.57      6.63 o
  -7  -2   8        3.63        6.10      2.95 o
  -6  -2   8       43.49       45.67      4.64 o
  -5  -2   8     1662.68     1541.95     23.72 o
  -4  -2   8        1.86        0.79      1.28 o
  -3  -2   8      126.79      122.72      2.92 o
  -2  -2   8      554.87      617.29      8.06 o
  -1  -2   8      449.42      435.88      5.18 o
   0  -2   8     1825.87     2127.98     21.30 o
   1  -2   8      250.52      258.99      4.77 o
   2  -2   8      273.78      301.11      5.01 o
   3  -2   8      572.96      525.03      7.86 o
   4  -2   8        0.69        0.91      1.13 o
   5  -2   8      455.71      410.20      9.83 o
   6  -2   8       23.73       18.29      4.42 o
   7  -2   8      184.70      158.74      6.91 o
   8  -2   8       29.15       36.35      3.84 o
   9  -2   8       68.41       44.83     16.88 o
  10  -2   8      107.80      136.42     16.20 o
 -10  -1   8        0.03        6.55      7.36 o
  -9  -1   8      102.52       88.24      9.00 o
  -8  -1   8      173.46      192.02      7.59 o
  -7  -1   8      351.98      336.20     16.11 o
  -6  -1   8       81.20       89.21      6.52 o
  -5  -1   8       21.34       14.18      1.71 o
  -4  -1   8      149.74      153.53      5.18 o
  -3  -1   8       28.46       27.90      1.74 o
  -2  -1   8       41.84       40.80      1.70 o
  -1  -1   8        0.63        0.14      0.83 o
   0  -1   8       79.46       88.26      2.46 o
   1  -1   8       64.11       65.64      2.58 o
   2  -1   8        4.78        2.38      1.07 o
   3  -1   8       86.36       65.99      2.72 o
   4  -1   8       40.37       50.22      2.65 o
   5  -1   8        1.40        1.91      1.44 o
   6  -1   8       58.69       80.45      5.13 o
   7  -1   8        0.01       -0.43      1.95 o
   8  -1   8        0.86        5.45      4.08 o
   9  -1   8        2.07        0.68      5.54 o
  10  -1   8        6.83        9.72      7.43 o
  11  -1   8       16.58       30.92     10.13 o
 -10   0   8      282.96      381.60     17.06 o
  -9   0   8       39.36       37.64      6.42 o
  -8   0   8      185.76      204.14      7.90 o
  -7   0   8      142.84      124.67      6.12 o
  -6   0   8      100.90       92.38      4.39 o
  -5   0   8      172.23      154.78      4.51 o
  -4   0   8      647.46      659.09     10.69 o
  -3   0   8       32.79       35.52      1.87 o
  -2   0   8      287.31      345.06      5.21 o
  -1   0   8        1.78        4.96      1.20 o
   0   0   8        0.89        1.43      1.34 o
   1   0   8      486.23      510.30      8.34 o
   2   0   8       57.84       54.03      2.81 o
   3   0   8      356.06      347.76      5.94 o
   4   0   8      240.93      248.10      5.10 o
   5   0   8       28.54       26.00      2.27 o
   6   0   8       13.23       18.10      2.43 o
   7   0   8       59.58       36.50      3.46 o
   8   0   8        1.69        2.99      3.12 o
   9   0   8       27.49       30.38      8.64 o
  10   0   8        8.76       11.68      6.48 o
  11   0   8      154.10      142.36     16.81 o
 -10   1   8       33.82       39.34      7.49 o
  -9   1   8       20.27       14.48      4.41 o
  -8   1   8       29.73       25.19      5.30 o
  -7   1   8       29.92       31.36      3.42 o
  -6   1   8       32.14       31.08      3.24 o
  -5   1   8       42.54       41.47      2.80 o
  -4   1   8       39.70       40.54      2.35 o
  -3   1   8       19.60       19.21      1.57 o
  -2   1   8       50.53       58.67      2.90 o
  -1   1   8       98.03       94.58      3.48 o
   0   1   8      117.80      124.08      4.28 o
   1   1   8      408.61      422.06     10.37 o
   2   1   8      129.28      164.60      3.85 o
   3   1   8       14.14       15.44      1.53 o
   4   1   8       17.84       17.28      1.88 o
   5   1   8       32.35       30.56      2.18 o
   6   1   8        0.08        0.99      1.26 o
   7   1   8       58.49       65.31      6.07 o
   8   1   8        0.34        4.46      4.66 o
   9   1   8       13.04       24.91      8.17 o
  10   1   8       21.40       18.97      8.24 o
  11   1   8        1.77        4.12      7.02 o
  12   1   8       10.83        3.17      7.97 o
  -9   2   8       23.94       21.95      7.00 o
  -8   2   8       13.89       14.31      4.39 o
  -7   2   8      100.65       76.50      7.87 o
  -6   2   8      129.75      116.56     10.26 o
  -5   2   8      319.06      292.25      7.01 o
  -4   2   8       16.32       15.23      2.38 o
  -3   2   8       29.99       33.17      2.64 o
  -2   2   8      121.91      157.41      3.81 o
  -1   2   8       72.39       87.89      3.07 o
   0   2   8       10.10        4.28      1.24 o
   1   2   8      354.99      331.23      6.02 o
   2   2   8       72.97       83.96      3.61 o
   3   2   8       25.81       29.75      2.07 o
   4   2   8      978.70     1124.32     14.13 o
   5   2   8      392.57      344.99      6.92 o
   6   2   8       44.18       55.91      3.74 o
   7   2   8      112.81       94.67      5.40 o
   8   2   8       64.75       63.50      7.10 o
   9   2   8       39.90       24.64      7.70 o
  10   2   8      220.02      247.33     18.97 o
  11   2   8       93.10       60.21     12.08 o
  12   2   8        7.82        6.01      7.43 o
  -9   3   8        4.02        1.91      3.71 o
  -8   3   8        4.35       10.77      3.49 o
  -7   3   8        4.00        3.79      2.40 o
  -6   3   8        1.65        1.26      2.07 o
  -5   3   8       53.06       40.40      3.14 o
  -4   3   8        0.62        1.98      1.34 o
  -3   3   8       10.09        8.47      1.51 o
  -2   3   8        0.92        0.24      1.02 o
  -1   3   8       54.29       59.18      2.57 o
   0   3   8       83.31       89.61      3.06 o
   1   3   8      138.27      116.25      3.49 o
   2   3   8      129.74      156.63      3.75 o
   3   3   8       89.53       94.33      3.11 o
   4   3   8       29.53       31.15      2.01 o
   5   3   8        5.68        7.93      1.31 o
   6   3   8      442.86      477.31      9.11 o
   7   3   8       19.00       17.51      4.10 o
   8   3   8        2.16        7.04      5.27 o
   9   3   8        5.14       -1.68      5.64 o
  10   3   8        0.07        0.34      5.27 o
  11   3   8        0.14        8.51      7.29 o
  12   3   8        7.19        6.68      6.89 o
  -8   4   8       36.84       40.09      5.20 o
  -7   4   8      156.46      140.45      7.79 o
  -6   4   8        1.34        2.65      2.34 o
  -5   4   8      434.57      375.95      9.53 o
  -4   4   8        6.91        9.09      1.83 o
  -3   4   8        4.26        5.69      1.53 o
  -2   4   8       48.51       49.12      2.83 o
  -1   4   8       18.42        9.53      1.57 o
   0   4   8       60.60       60.86      3.30 o
   1   4   8        0.03        0.87      1.10 o
   2   4   8        5.20        1.77      1.05 o
   3   4   8      778.05      724.49     10.16 o
   4   4   8        8.31       11.53      1.43 o
   5   4   8      171.97      147.86      4.27 o
   6   4   8       36.54       36.90      3.57 o
   7   4   8        0.04        1.62      2.05 o
   8   4   8       59.23       70.99      5.43 o
   9   4   8       77.33       76.51      6.00 o
  10   4   8       11.21       -0.15      4.73 o
  11   4   8      131.78      120.69     15.39 o
  12   4   8       50.76       73.17     14.18 o
  -8   5   8       14.60       13.29      5.72 o
  -7   5   8       14.53        7.86      4.26 o
  -6   5   8       12.11       16.09      3.21 o
  -5   5   8       58.88       56.90      4.54 o
  -4   5   8      107.65       90.30      5.19 o
  -3   5   8       20.80       22.04      2.54 o
  -2   5   8        4.64        5.21      1.74 o
  -1   5   8       58.56       54.68      2.98 o
   0   5   8      255.43      262.75      6.76 o
   1   5   8       48.13       49.37      3.49 o
   2   5   8      126.16      156.71      4.08 o
   3   5   8       49.32       52.15      2.29 o
   4   5   8      109.09      123.16      3.92 o
   5   5   8       35.42       36.04      2.50 o
   6   5   8       33.58       38.60      3.76 o
   7   5   8        0.13        3.00      2.55 o
   8   5   8        0.38        0.76      2.98 o
   9   5   8        1.17       -0.34      3.88 o
  10   5   8        3.94        6.50      5.06 o
  11   5   8        0.04       -0.70      4.30 o
  12   5   8      120.42      120.42     15.93 o
  -7   6   8        0.59       -1.05      3.01 o
  -6   6   8        2.88        0.77      2.54 o
  -5   6   8        5.23        5.66      2.87 o
  -4   6   8       26.01       25.06      3.33 o
  -3   6   8       55.75       49.24      3.63 o
  -2   6   8      417.57      440.81      8.97 o
  -1   6   8        4.29        5.38      1.73 o
   0   6   8      515.19      523.92     11.18 o
   1   6   8      123.83      113.20      4.27 o
   2   6   8      317.04      318.05      6.18 o
   3   6   8      195.17      182.79      4.63 o
   4   6   8       83.73      115.41      5.50 o
   5   6   8     2257.76     2200.45     38.20 o
   6   6   8      154.05      175.39      7.74 o
   7   6   8      362.38      348.99     11.24 o
   8   6   8       55.84       46.21     13.26 o
   9   6   8       26.60       29.78      6.25 o
  10   6   8      210.53      202.43     12.72 o
  11   6   8        4.55       10.35      5.29 o
  12   6   8       36.57       44.55     12.15 o
  -6   7   8        0.00        0.58      2.96 o
  -5   7   8        0.20       -1.50      2.42 o
  -4   7   8       48.39       40.11      4.26 o
  -3   7   8       10.81       11.51      2.48 o
  -2   7   8        2.36        3.36      1.77 o
  -1   7   8      176.09      176.57      5.54 o
   0   7   8      879.49      912.25     13.68 o
   1   7   8       52.75       56.52      5.91 o
   2   7   8      115.57      122.26      4.14 o
   3   7   8       38.42       34.78      2.80 o
   4   7   8       40.93       43.73      3.07 o
   5   7   8       10.47       12.15      3.26 o
   6   7   8        5.54        9.42      3.14 o
   7   7   8        2.68        4.68      2.76 o
   8   7   8       20.81       27.42     11.37 o
   9   7   8       11.14       11.65      7.19 o
  10   7   8       58.37       54.37      7.90 o
  11   7   8       73.01       62.84      8.92 o
  12   7   8        3.11        2.30      5.84 o
  -5   8   8      156.24      173.49     12.06 o
  -4   8   8        0.16        0.08      2.42 o
  -3   8   8        4.92        6.27      2.61 o
  -2   8   8       24.35       22.33      3.18 o
  -1   8   8       63.39       66.61      4.12 o
   0   8   8       56.38       60.53      3.61 o
   1   8   8       15.97       16.91      2.49 o
   2   8   8       35.37       31.28      2.78 o
   3   8   8      138.43      132.75      4.43 o
   4   8   8      297.68      308.89     10.30 o
   5   8   8       37.38       41.23      4.89 o
   6   8   8        0.00       -0.29      2.63 o
   7   8   8        4.22        2.42      3.33 o
   8   8   8        1.11       -1.84      3.45 o
   9   8   8       53.98       52.89      7.80 o
  10   8   8      258.21      270.32     14.88 o
  11   8   8        4.54        9.90      5.81 o
  12   8   8        8.99        5.38      6.07 o
  -4   9   8      138.27      147.75      9.50 o
  -3   9   8       12.91       12.18      3.13 o
  -2   9   8        2.00        1.06      2.05 o
  -1   9   8       29.19       29.39      3.21 o
   0   9   8       82.99       89.20      4.38 o
   1   9   8       73.29       78.70      3.98 o
   2   9   8        2.71        5.03      1.70 o
   3   9   8       19.48       17.87      2.49 o
   4   9   8        9.24        7.62      2.33 o
   5   9   8        1.68        6.35      2.26 o
   6   9   8      127.54      154.62     11.31 o
   7   9   8      378.15      419.51     17.72 o
   8   9   8        6.13        6.65      4.51 o
   9   9   8       21.71       23.09     14.68 o
  10   9   8       20.70       30.55      7.49 o
  11   9   8      128.66      141.23     19.74 o
  -3  10   8       13.98       18.14      3.85 o
  -2  10   8       16.56       14.44      3.12 o
  -1  10   8      124.71      140.36      6.27 o
   0  10   8       61.40       69.37      4.44 o
   1  10   8       38.15       43.86      3.31 o
   2  10   8       68.93       72.60      3.59 o
   3  10   8      276.81      235.73      6.87 o
   4  10   8     1001.05     1012.49     30.51 o
   5  10   8       71.78       60.89      6.87 o
   6  10   8      374.41      403.89     17.47 o
   7  10   8       38.78       58.17     10.46 o
   8  10   8      254.48      273.54     15.29 o
   9  10   8       25.97       38.32      7.87 o
  10  10   8      152.61      136.82     12.61 o
  -2  11   8        9.52       -3.58      6.41 o
  -1  11   8        1.75        1.17      2.51 o
   0  11   8       38.36       40.60      3.88 o
   1  11   8       11.31       11.33      3.19 o
   2  11   8       17.12       15.33      2.79 o
   3  11   8      110.13      110.74      8.43 o
   4  11   8       22.66       26.13      3.50 o
   5  11   8        8.87        4.05      3.28 o
   6  11   8        2.96        0.58      2.65 o
   7  11   8      258.02      248.00     15.02 o
   8  11   8        0.25        0.91      4.76 o
   9  11   8       21.67        8.14      6.10 o
   1  12   8        1.58        2.67      3.67 o
   2  12   8        2.34       -0.86      4.46 o
   3  12   8       39.79       44.63      6.45 o
   4  12   8      416.50      421.94     22.21 o
   5  12   8        9.09        9.95      4.62 o
   6  12   8       52.99       56.02      5.66 o
   7  12   8       23.28       17.53      6.35 o
   8  12   8        1.89       -3.01      4.81 o
  -6  -9   9       24.81       32.33      8.42 o
  -5  -9   9        9.53        9.77      6.19 o
  -4  -9   9        1.92        1.36      5.10 o
  -3  -9   9       28.05       29.50      5.67 o
  -2  -9   9       36.98       49.29      6.66 o
  -1  -9   9       13.39        8.49      5.34 o
   0  -9   9      118.72      132.61     12.01 o
   1  -9   9      162.36      175.63     13.78 o
   2  -9   9        0.72        2.07      3.95 o
  -7  -8   9        3.53        9.02      6.12 o
  -6  -8   9        0.45        0.58      4.72 o
  -5  -8   9        0.69       -2.46      4.61 o
  -4  -8   9        8.42        3.94      3.75 o
  -3  -8   9       69.64       90.25      7.59 o
  -2  -8   9        1.14        5.83      4.76 o
  -1  -8   9        8.11        7.62      3.69 o
   0  -8   9        1.59        7.92      4.96 o
   1  -8   9       73.73       74.81     13.13 o
   2  -8   9       99.05      113.77      8.89 o
   3  -8   9      230.24      296.54     15.48 o
   4  -8   9       14.21       18.38      5.29 o
  -8  -7   9       28.97       45.70     13.23 o
  -7  -7   9       59.23       52.39      8.47 o
  -6  -7   9      104.88      103.02     24.77 o
  -5  -7   9       12.50       18.75      4.57 o
  -4  -7   9        3.59        4.36      3.31 o
  -3  -7   9       38.49       44.66      5.57 o
  -2  -7   9        6.06        4.03      3.32 o
  -1  -7   9        0.62        3.52      3.18 o
   0  -7   9       29.60       25.85      4.65 o
   1  -7   9      262.49      278.73     11.35 o
   2  -7   9       14.93       14.45      4.02 o
   3  -7   9        2.25        3.46      3.43 o
   4  -7   9        3.90        6.24      5.69 o
   5  -7   9        0.02        6.51      4.13 o
  -9  -6   9       50.30       79.52     15.66 o
  -8  -6   9       35.87       19.56      6.27 o
  -7  -6   9       41.87       45.52      7.74 o
  -6  -6   9        1.45        3.96      4.49 o
  -5  -6   9       51.22       62.72     11.72 o
  -4  -6   9      191.56      143.13      8.12 o
  -3  -6   9      218.00      219.90      9.49 o
  -2  -6   9       19.48       16.07      3.68 o
  -1  -6   9        0.48        3.24      2.91 o
   0  -6   9        0.67        0.10      2.38 o
   1  -6   9      215.94      228.13     10.58 o
   2  -6   9      330.31      291.35     11.32 o
   3  -6   9       52.19       46.26      6.61 o
   4  -6   9      116.89      112.13     10.18 o
   5  -6   9        8.64        8.12      4.01 o
   6  -6   9       65.33       63.00      9.12 o
   7  -6   9       84.02       89.11      8.60 o
  -9  -5   9       72.00       79.51      9.70 o
  -8  -5   9        0.10        1.47      4.51 o
  -7  -5   9       10.02       17.09      5.65 o
  -6  -5   9      420.85      401.67     12.87 o
  -5  -5   9       82.99       77.83      6.33 o
  -4  -5   9        2.66        2.03      2.64 o
  -3  -5   9       49.86       49.30      6.71 o
  -2  -5   9       13.99        9.93      3.21 o
  -1  -5   9       21.01       20.68      4.43 o
   0  -5   9       19.50       19.21      5.13 o
   1  -5   9        6.25        7.91      2.42 o
   2  -5   9       33.75       34.55      4.55 o
   3  -5   9        6.66        3.07      2.78 o
   4  -5   9       53.94       54.42      8.77 o
   5  -5   9        0.30        0.96      2.90 o
   6  -5   9        9.06        5.83      3.81 o
   7  -5   9        5.43        1.13      3.33 o
   8  -5   9      320.08      352.34     14.59 o
 -10  -4   9      200.51      245.10     23.56 o
  -9  -4   9       25.43       19.82      6.28 o
  -8  -4   9      153.52      158.20     11.50 o
  -7  -4   9        3.25        8.65      4.53 o
  -6  -4   9      111.57       89.49      6.48 o
  -5  -4   9       50.99       51.15      5.10 o
  -4  -4   9      140.09      107.61      6.47 o
  -3  -4   9        1.46        5.91      2.23 o
  -2  -4   9       43.81       42.85      3.72 o
  -1  -4   9      426.27      460.87     12.57 o
   0  -4   9      219.47      191.41      7.81 o
   1  -4   9     1026.77     1103.11     22.49 o
   2  -4   9     4517.98     4240.92     55.62 o
   3  -4   9     3393.25     3626.74     56.90 o
   4  -4   9      345.20      319.75     13.15 o
   5  -4   9        0.42        1.16      2.22 o
   6  -4   9       66.17       72.96      6.07 o
   7  -4   9        7.71       10.19      3.42 o
   8  -4   9        0.85        2.69      3.20 o
   9  -4   9       74.34       83.21     20.42 o
 -10  -3   9        0.01       -7.63      7.63 o
  -9  -3   9        3.61        8.10      7.09 o
  -8  -3   9       10.44       15.19      5.27 o
  -7  -3   9       72.96       72.01      6.08 o
  -6  -3   9       20.89       22.00      4.03 o
  -5  -3   9      358.98      383.32     11.70 o
  -4  -3   9      277.79      240.18      8.91 o
  -3  -3   9       58.84       47.80      3.75 o
  -2  -3   9        5.10        2.46      1.92 o
  -1  -3   9       16.74       10.65      2.66 o
   0  -3   9       69.58       62.88      4.73 o
   1  -3   9       43.09       41.28      3.47 o
   2  -3   9      213.68      188.42      4.99 o
   3  -3   9        1.65        6.80      1.50 o
   4  -3   9        0.48        2.06      1.68 o
   5  -3   9       83.51       90.16      4.77 o
   6  -3   9      249.28      218.45     14.16 o
   7  -3   9       11.10       14.89      3.35 o
   8  -3   9        1.60        4.68      3.06 o
   9  -3   9        0.43        5.16      4.72 o
 -10  -2   9        7.50       14.31      8.51 o
  -9  -2   9        0.01        0.67      4.44 o
  -8  -2   9       41.53       48.24     17.08 o
  -7  -2   9       10.43       10.74      3.36 o
  -6  -2   9       67.36       58.60      5.36 o
  -5  -2   9      285.67      271.67      9.57 o
  -4  -2   9     1922.87     1719.85     26.10 o
  -3  -2   9       29.21       41.46      3.46 o
  -2  -2   9       87.43       68.75      5.73 o
  -1  -2   9      196.26      203.03      7.91 o
   0  -2   9      137.58      109.19      4.92 o
   1  -2   9     1504.15     1617.30     20.47 o
   2  -2   9      154.33      148.61      4.36 o
   3  -2   9     2825.34     2904.93     31.48 o
   4  -2   9        0.17        0.48      1.21 o
   5  -2   9      100.93      117.09      5.53 o
   6  -2   9        2.70        1.97      2.09 o
   7  -2   9        5.17        7.55      2.94 o
   8  -2   9       34.30       21.85      4.23 o
   9  -2   9        2.63        1.43      6.31 o
  10  -2   9      187.23      185.50     18.36 o
 -10  -1   9        0.00        9.59      8.30 o
  -9  -1   9       27.39       28.17      7.76 o
  -8  -1   9       28.19       29.43      4.88 o
  -7  -1   9       86.21       90.70      6.60 o
  -6  -1   9       89.57       78.53      4.78 o
  -5  -1   9       13.46       14.76      2.10 o
  -4  -1   9     1492.41     1391.00     15.30 o
  -3  -1   9        0.83        2.85      1.03 o
  -2  -1   9       24.96       27.17      1.89 o
  -1  -1   9       62.95       65.58      2.67 o
   0  -1   9        0.87        2.15      0.96 o
   1  -1   9       13.68        8.87      1.68 o
   2  -1   9      384.18      345.34      6.54 o
   3  -1   9       66.24       77.68      3.05 o
   4  -1   9      683.58      646.22     10.30 o
   5  -1   9      243.42      263.37      6.91 o
   6  -1   9      409.05      371.03      8.78 o
   7  -1   9       87.09       89.98      6.92 o
   8  -1   9      123.79      107.80     12.49 o
   9  -1   9        0.44        0.88      5.74 o
  10  -1   9        1.27        6.89      6.68 o
  11  -1   9       36.51       47.18     12.08 o
 -10   0   9       18.37       15.32      8.84 o
  -9   0   9       71.42      100.99      9.31 o
  -8   0   9       28.38       22.64      3.72 o
  -7   0   9      248.61      261.60     11.92 o
  -6   0   9      489.55      476.75     11.01 o
  -5   0   9     1032.45     1086.42     14.36 o
  -4   0   9     3752.36     3441.08     32.52 o
  -3   0   9     2174.97     2287.30     21.20 o
  -2   0   9      110.40      105.40      2.88 o
  -1   0   9      193.62      231.31      4.73 o
   0   0   9        0.51       -0.09      0.96 o
   1   0   9        2.42        1.14      1.13 o
   2   0   9      225.26      231.76      5.13 o
   3   0   9       64.39       96.22      3.28 o
   4   0   9      132.68      116.35      3.76 o
   5   0   9      232.89      262.68      6.14 o
   6   0   9       15.25       10.12      3.55 o
   7   0   9      216.50      226.81     10.17 o
   8   0   9        0.17        2.52      3.17 o
   9   0   9      491.90      465.57     25.99 o
  10   0   9        0.24        5.54      6.55 o
  11   0   9      176.30      224.65     20.93 o
  -9   1   9       15.83       28.24      5.08 o
  -8   1   9       35.74       29.88      4.80 o
  -7   1   9      115.06      135.39      8.16 o
  -6   1   9       15.59       21.24      3.20 o
  -5   1   9      308.84      311.81      6.80 o
  -4   1   9       83.65       88.33      4.04 o
  -3   1   9       28.18       27.55      2.28 o
  -2   1   9       20.42       25.20      1.75 o
  -1   1   9       45.63       35.58      2.33 o
   0   1   9      544.97      481.91      7.91 o
   1   1   9        0.03        0.67      0.98 o
   2   1   9       73.34       74.20      3.04 o
   3   1   9       71.78       74.81      3.09 o
   4   1   9      571.27      537.86      9.34 o
   5   1   9       75.99       64.53      3.16 o
   6   1   9       25.26       30.38      2.83 o
   7   1   9      122.10      153.18      8.42 o
   8   1   9       16.66       12.15      6.08 o
   9   1   9        0.09        0.27      4.59 o
  10   1   9       28.22       22.55      8.30 o
  11   1   9       22.22       38.21     11.07 o
  -9   2   9       11.54       29.37      5.44 o
  -8   2   9        0.72       -0.16      3.13 o
  -7   2   9       21.75       17.18      3.20 o
  -6   2   9       95.72       84.02      6.89 o
  -5   2   9      378.06      318.98      7.52 o
  -4   2   9       74.73       96.54      3.93 o
  -3   2   9      100.88      103.89      3.53 o
  -2   2   9       14.03        9.02      1.50 o
  -1   2   9      404.83      449.21      7.49 o
   0   2   9        4.77        5.36      1.42 o
   1   2   9      590.54      652.44      9.75 o
   2   2   9      938.21      933.54     12.45 o
   3   2   9      960.91     1054.00     20.69 o
   4   2   9     1244.99     1116.73     16.01 o
   5   2   9      245.37      268.81      6.24 o
   6   2   9      440.32      402.30      9.64 o
   7   2   9       89.48       91.36      7.21 o
   8   2   9        7.04        7.83      5.20 o
   9   2   9        0.16       -4.12      4.12 o
  10   2   9       85.74       59.33     11.14 o
  11   2   9       32.56       26.93      9.18 o
  12   2   9       16.14       10.80      8.24 o
  -9   3   9        0.07        3.62      3.99 o
  -8   3   9        1.22        7.13      3.30 o
  -7   3   9        0.37        1.36      2.55 o
  -6   3   9        5.14        6.47      2.29 o
  -5   3   9       53.38       49.94      3.58 o
  -4   3   9        0.98        0.50      1.44 o
  -3   3   9        5.93        7.34      1.50 o
  -2   3   9      501.05      451.70      7.84 o
  -1   3   9       66.65       76.31      2.99 o
   0   3   9      670.22      621.18      9.73 o
   1   3   9      268.30      281.92      5.88 o
   2   3   9      806.19      776.79     10.31 o
   3   3   9      167.07      203.42      5.33 o
   4   3   9       80.48       78.17      4.39 o
   5   3   9       23.17       30.48      3.00 o
   6   3   9      292.86      286.86      7.20 o
   7   3   9        9.44        9.21      3.45 o
   8   3   9        2.21        5.02      3.53 o
   9   3   9        1.75        1.81      3.69 o
  10   3   9        2.75        2.63      5.27 o
  11   3   9       15.56       13.50      7.56 o
  12   3   9      113.46      131.22     17.15 o
  -8   4   9       59.23       65.46      6.42 o
  -7   4   9       96.70       81.47      7.00 o
  -6   4   9       67.50       57.63      4.73 o
  -5   4   9       14.09       17.18      3.04 o
  -4   4   9      599.66      489.58     11.44 o
  -3   4   9       17.16       11.85      2.34 o
  -2   4   9      204.60      192.77      5.35 o
  -1   4   9      215.52      235.17      6.05 o
   0   4   9       23.98       25.22      2.42 o
   1   4   9      246.80      251.06      5.64 o
   2   4   9       18.62       15.04      1.81 o
   3   4   9      110.13      157.86      4.26 o
   4   4   9      475.12      456.59      9.35 o
   5   4   9       75.60       85.06      3.60 o
   6   4   9        2.60        6.22      2.03 o
   7   4   9      585.91      643.39     13.83 o
   8   4   9       41.44       34.29      5.75 o
   9   4   9       12.22        6.04      3.29 o
  10   4   9       29.21       26.90      9.11 o
  11   4   9        0.76        1.01      6.28 o
  12   4   9       21.30       17.01      8.78 o
  -8   5   9        3.31        6.38      3.80 o
  -7   5   9       21.92       16.11      7.28 o
  -6   5   9       16.83       19.37      3.65 o
  -5   5   9        2.26        2.52      2.44 o
  -4   5   9        8.39        9.73      2.29 o
  -3   5   9       21.76       20.58      3.97 o
  -2   5   9       25.72       20.72      2.47 o
  -1   5   9       69.91       70.92      4.71 o
   0   5   9        8.90       10.94      1.88 o
   1   5   9       41.94       41.81      3.15 o
   2   5   9      174.41      187.32      5.19 o
   3   5   9       71.30       78.40      3.64 o
   4   5   9       16.62       18.20      1.79 o
   5   5   9       22.71       23.80      2.31 o
   6   5   9        0.09        0.75      1.79 o
   7   5   9       18.68       11.26      4.14 o
   8   5   9       44.48       44.07      8.88 o
   9   5   9        5.19        4.56      4.08 o
  10   5   9       37.37       38.34      6.75 o
  11   5   9       21.81       43.00     11.00 o
  12   5   9       10.53        2.09      6.82 o
  -7   6   9       15.57       18.05      4.30 o
  -6   6   9       98.41      115.37      7.37 o
  -5   6   9       95.13       78.87      8.25 o
  -4   6   9       55.85       41.79      3.83 o
  -3   6   9      342.45      315.03      8.33 o
  -2   6   9       10.31        6.87      1.96 o
  -1   6   9        1.65        6.44      1.80 o
   0   6   9      593.83      560.76     10.70 o
   1   6   9       40.93       40.26      3.02 o
   2   6   9       22.55       17.96      2.23 o
   3   6   9        1.38        4.23      1.58 o
   4   6   9      313.11      320.49      6.99 o
   5   6   9      181.87      215.61      9.55 o
   6   6   9      188.60      176.62      7.81 o
   7   6   9      410.46      446.12     13.24 o
   8   6   9        8.90        3.35      3.03 o
   9   6   9       22.79       11.45      4.67 o
  10   6   9       50.18       51.95      9.69 o
  11   6   9       12.80       14.29      5.74 o
  12   6   9       17.71       16.67      8.98 o
  -6   7   9        4.76        2.68      3.17 o
  -5   7   9       26.78       34.24      8.33 o
  -4   7   9        0.21        1.51      2.38 o
  -3   7   9       48.20       46.14      4.46 o
  -2   7   9        9.34        9.86      3.29 o
  -1   7   9      315.77      345.86      8.03 o
   0   7   9       55.58       49.15      3.35 o
   1   7   9       13.29       14.89      2.34 o
   2   7   9        0.02        1.76      1.48 o
   3   7   9        7.91        8.70      1.76 o
   4   7   9        0.03       -1.38      1.46 o
   5   7   9       19.83       20.04      2.99 o
   6   7   9       32.62       29.20      3.55 o
   7   7   9       18.64       19.12      4.96 o
   8   7   9       17.75       11.44      4.62 o
   9   7   9       10.69        8.16      4.72 o
  10   7   9       97.88       85.45     16.27 o
  11   7   9      116.95      102.37     10.54 o
  12   7   9       10.04       -0.36      5.38 o
  -5   8   9       50.66       47.20      5.45 o
  -4   8   9        3.21        0.28      2.75 o
  -3   8   9       24.38       20.99      3.57 o
  -2   8   9       92.83       99.64      7.75 o
  -1   8   9       48.56       44.73      3.63 o
   0   8   9       27.51       27.99      2.78 o
   1   8   9      207.73      207.71      6.37 o
   2   8   9       42.74       50.28      3.50 o
   3   8   9       15.27       14.31      2.05 o
   4   8   9      170.04      179.76      5.93 o
   5   8   9       70.61       73.52      5.53 o
   6   8   9      302.31      303.48      9.35 o
   7   8   9       77.87       79.98      8.57 o
   8   8   9       52.20       70.54      8.52 o
   9   8   9       13.53       10.23      6.58 o
  10   8   9        1.87        3.19      4.55 o
  11   8   9       19.62        8.47      5.56 o
  -4   9   9        5.85        5.31      3.39 o
  -3   9   9        3.11        8.60      2.95 o
  -2   9   9        2.22        3.11      2.35 o
  -1   9   9       33.73       28.31      3.57 o
   0   9   9        0.88        1.35      1.80 o
   1   9   9        0.00        0.40      1.66 o
   2   9   9        0.00        1.09      1.71 o
   3   9   9        2.54        0.47      1.85 o
   4   9   9        4.49        5.42      2.29 o
   5   9   9        3.27        3.55      2.18 o
   6   9   9        2.63        3.07      2.68 o
   7   9   9       55.14       48.54      7.62 o
   8   9   9       17.09        7.94      4.90 o
   9   9   9        3.63        4.76      4.72 o
  10   9   9        7.98       10.68      5.51 o
  11   9   9       76.17       85.76     11.54 o
  -3  10   9      119.17      144.38      8.01 o
  -2  10   9       30.89       28.30      3.94 o
  -1  10   9      509.94      583.42     18.47 o
   0  10   9      122.58      124.56      5.84 o
   1  10   9      129.27      125.17      5.76 o
   2  10   9        7.53        4.31      1.98 o
   3  10   9       36.92       37.84      3.49 o
   4  10   9       57.88       57.64      5.48 o
   5  10   9       48.71       55.65      7.68 o
   6  10   9      130.27      133.22     11.18 o
   7  10   9      113.06      122.04     10.93 o
   8  10   9       91.49      127.79     11.62 o
   9  10   9      274.73      303.66     19.14 o
  10  10   9      440.61      475.76     24.17 o
  -1  11   9        0.74       -0.27      2.51 o
   0  11   9       26.26       27.66      3.60 o
   1  11   9        0.94        1.30      2.23 o
   2  11   9        6.27        9.34      2.67 o
   3  11   9       17.38       15.92      3.55 o
   4  11   9       62.63       63.38      5.21 o
   5  11   9      112.28      122.38      7.07 o
   6  11   9       24.02       27.36      5.27 o
   7  11   9       44.62       45.97      6.52 o
   8  11   9       20.93       29.33      7.75 o
   9  11   9       68.63       79.51     15.59 o
   1  12   9       25.44       25.50      8.70 o
   2  12   9       11.19        6.62      5.51 o
   3  12   9        0.01        8.40      8.71 o
   4  12   9        2.77       -0.27      4.99 o
   5  12   9       36.19       27.84      6.10 o
   6  12   9       24.48       22.46      6.46 o
   7  12   9       35.50       27.85      6.24 o
  -5  -9  10        3.37        1.13      5.42 o
  -4  -9  10       24.19       14.72      6.57 o
  -3  -9  10       16.05       18.01      5.19 o
  -2  -9  10       44.22       44.28      6.52 o
  -1  -9  10       18.68       18.64      6.78 o
   0  -9  10       68.78       44.57      8.38 o
   1  -9  10       13.04       14.27      6.55 o
  -7  -8  10       99.85      132.85     19.44 o
  -6  -8  10       32.05       30.46      7.57 o
  -5  -8  10       11.84       14.76      6.36 o
  -4  -8  10       54.06       62.43      8.16 o
  -3  -8  10        4.55        6.14      3.98 o
  -2  -8  10       14.80       24.37      5.18 o
  -1  -8  10       10.14        8.11      4.10 o
   0  -8  10        7.10        3.87      4.89 o
   1  -8  10        0.50        2.30      7.59 o
   2  -8  10        0.00        0.80      3.96 o
   3  -8  10        7.29       13.56      4.99 o
  -8  -7  10        4.49        3.54      5.58 o
  -7  -7  10       63.55       51.47     19.81 o
  -6  -7  10       29.13       51.45      8.59 o
  -5  -7  10       15.58        7.23      3.87 o
  -4  -7  10       38.88       55.49     10.53 o
  -3  -7  10       14.88        9.27      3.88 o
  -2  -7  10       26.09       33.04      5.28 o
  -1  -7  10        0.00       -1.12      3.32 o
   0  -7  10       64.81       66.51      6.51 o
   1  -7  10       38.85       34.37     18.83 o
   2  -7  10        2.29        2.95      3.40 o
   3  -7  10        8.97       11.68      4.50 o
   4  -7  10        0.21       -0.13      4.09 o
   5  -7  10        0.03        2.45      4.13 o
  -8  -6  10        1.31        0.65      5.03 o
  -7  -6  10       34.18       26.70      7.36 o
  -6  -6  10       42.81       48.28      7.54 o
  -5  -6  10        5.31       -1.50      3.04 o
  -4  -6  10        0.11        2.66      3.12 o
  -3  -6  10       31.79       40.13      7.95 o
  -2  -6  10       42.72       34.90      4.87 o
  -1  -6  10        4.49        6.19      3.29 o
   0  -6  10        2.97        7.33      3.30 o
   1  -6  10      613.77      589.70     16.43 o
   2  -6  10      770.78      857.45     21.33 o
   3  -6  10       13.63       12.40      4.55 o
   4  -6  10       83.43       94.07      8.02 o
   5  -6  10        4.83        5.66      3.96 o
   6  -6  10        5.18       10.18      4.60 o
  -9  -5  10       19.35        8.69      6.13 o
  -8  -5  10        6.17        4.20      5.27 o
  -7  -5  10       63.93       51.90     15.15 o
  -6  -5  10       87.47       85.84      6.86 o
  -5  -5  10      115.18      106.61      9.99 o
  -4  -5  10       13.10       12.40      3.50 o
  -3  -5  10       81.77       57.55      5.82 o
  -2  -5  10       36.30       16.00      4.25 o
  -1  -5  10       31.31       31.35      4.44 o
   0  -5  10       11.35       10.97      3.33 o
   1  -5  10        3.69        2.65      2.71 o
   2  -5  10       46.22       49.30      7.50 o
   3  -5  10        0.24        1.21      2.64 o
   4  -5  10        1.55        2.98      2.99 o
   5  -5  10       99.69       93.22      8.45 o
   6  -5  10        9.52        9.15      4.04 o
   7  -5  10        0.27        6.38      4.41 o
  -9  -4  10        4.79        5.70      5.74 o
  -8  -4  10       17.99       17.07      6.09 o
  -7  -4  10       62.68       72.87      8.70 o
  -6  -4  10        0.32        2.24      3.41 o
  -5  -4  10      292.22      264.38     15.09 o
  -4  -4  10      107.61      108.84      6.84 o
  -3  -4  10       44.21       26.08      4.07 o
  -2  -4  10       14.93       20.60      3.21 o
  -1  -4  10      183.52      174.00      8.00 o
   0  -4  10        3.15        0.65      2.28 o
   1  -4  10       36.19       36.71      4.29 o
   2  -4  10      448.82      505.78     12.11 o
   3  -4  10       21.55       20.54      3.84 o
   4  -4  10       10.57       11.45      3.49 o
   5  -4  10       88.83       79.99      6.86 o
   6  -4  10        2.30        6.20      3.43 o
   7  -4  10        0.42        3.20      3.54 o
   8  -4  10       85.99       91.08      8.32 o
  -9  -3  10       13.55       24.48      7.08 o
  -8  -3  10       50.92       60.16     10.23 o
  -7  -3  10        0.42       -2.24      2.99 o
  -6  -3  10        0.13        2.78      3.00 o
  -5  -3  10       11.60        8.49      3.02 o
  -4  -3  10       38.78       50.53      6.59 o
  -3  -3  10       61.27       69.11      4.53 o
  -2  -3  10        3.48        3.04      2.20 o
  -1  -3  10        0.66        2.81      1.96 o
   0  -3  10        0.32        2.44      2.24 o
   1  -3  10        4.68        4.65      2.28 o
   2  -3  10       52.35       51.18      4.07 o
   3  -3  10       76.61       80.37      4.90 o
   4  -3  10      184.50      208.55      7.42 o
   5  -3  10      103.50      108.77      6.06 o
   6  -3  10      192.96      226.11      8.43 o
   7  -3  10       49.93       42.26      8.80 o
   8  -3  10       12.97       26.95      5.13 o
   9  -3  10        1.80        7.87      5.04 o
  -9  -2  10       91.00       67.70      9.18 o
  -8  -2  10       75.76      100.75     10.04 o
  -7  -2  10       20.44       22.39      5.75 o
  -6  -2  10      136.38      130.19      7.59 o
  -5  -2  10      667.66      627.30     15.93 o
  -4  -2  10     1123.64     1263.75     21.76 o
  -3  -2  10      210.17      225.15      7.27 o
  -2  -2  10       12.54        9.29      2.34 o
  -1  -2  10       27.44       28.85      3.14 o
   0  -2  10       33.35       35.82      2.76 o
   1  -2  10        6.12        2.69      1.40 o
   2  -2  10       91.77      106.35      4.04 o
   3  -2  10      791.11      752.03     11.22 o
   4  -2  10      257.09      276.00      8.13 o
   5  -2  10      499.90      483.88     16.95 o
   6  -2  10       23.31       24.48      3.59 o
   7  -2  10       58.14       63.58      5.54 o
   8  -2  10      193.85      262.72     13.22 o
   9  -2  10      168.30      171.52     16.03 o
  10  -2  10       82.52      113.61     15.53 o
  -9  -1  10       48.53       72.10     14.28 o
  -8  -1  10       21.46       25.45      4.94 o
  -7  -1  10       33.80       26.83      4.70 o
  -6  -1  10       19.09       23.26      4.09 o
  -5  -1  10       77.40       72.40      6.53 o
  -4  -1  10        5.47        2.50      2.20 o
  -3  -1  10        0.19        1.83      1.78 o
  -2  -1  10       42.86       39.91      2.07 o
  -1  -1  10        5.76        5.21      1.16 o
   0  -1  10       28.01       36.48      2.01 o
   1  -1  10      130.69      136.69      3.67 o
   2  -1  10      758.40      813.38     10.87 o
   3  -1  10       26.73       28.98      2.42 o
   4  -1  10      422.14      459.64      8.54 o
   5  -1  10       90.29       89.46      4.48 o
   6  -1  10       15.44       13.27      3.36 o
   7  -1  10       80.18       83.05      8.69 o
   8  -1  10        8.07        3.98      3.21 o
   9  -1  10       20.82       21.26      8.37 o
  10  -1  10        0.00        4.39      7.43 o
  -9   0  10        1.15        5.60      8.03 o
  -8   0  10      192.00      222.76     14.42 o
  -7   0  10        0.73        1.79      2.44 o
  -6   0  10      115.20      131.51      6.27 o
  -5   0  10      348.48      348.67      7.75 o
  -4   0  10      124.83      135.84      4.05 o
  -3   0  10      911.77      854.13     10.20 o
  -2   0  10      305.47      338.03      5.81 o
  -1   0  10        0.07        1.13      1.12 o
   0   0  10      232.75      260.98      5.28 o
   1   0  10      164.86      150.49      3.94 o
   2   0  10      796.06      877.45     13.26 o
   3   0  10       26.02       26.65      2.32 o
   4   0  10       78.20       79.55      4.22 o
   5   0  10      624.14      609.90     11.22 o
   6   0  10        5.32       11.71      2.86 o
   7   0  10      567.81      534.43     17.21 o
   8   0  10        3.04        3.40      3.37 o
   9   0  10       33.76       34.56      9.25 o
  10   0  10       65.23       79.38     13.03 o
  11   0  10        7.09        5.60      7.29 o
  -9   1  10        1.61        9.56      4.18 o
  -8   1  10        5.68       12.93      5.64 o
  -7   1  10       57.66       54.23      5.05 o
  -6   1  10       78.59       96.17      4.76 o
  -5   1  10      104.80      104.19      5.63 o
  -4   1  10       37.07       34.22      3.22 o
  -3   1  10      386.89      348.60      5.99 o
  -2   1  10      173.30      172.45      3.96 o
  -1   1  10      169.02      153.69      4.15 o
   0   1  10        2.22        1.02      1.25 o
   1   1  10        0.02        0.47      1.09 o
   2   1  10      221.34      235.26      5.41 o
   3   1  10      162.63      149.55      4.08 o
   4   1  10        1.29        2.44      1.39 o
   5   1  10      154.53      128.05      5.44 o
   6   1  10       67.75       79.38      4.45 o
   7   1  10       31.17       41.92      9.59 o
   8   1  10        0.11       -0.34      3.92 o
   9   1  10        0.00       -4.12      4.79 o
  10   1  10        5.48        9.18      6.82 o
  11   1  10       14.43        9.59      7.49 o
  -9   2  10       92.11       99.23     14.16 o
  -8   2  10       31.91       31.47      6.86 o
  -7   2  10        6.84        9.16      3.02 o
  -6   2  10       20.66       17.24      2.74 o
  -5   2  10       14.68       10.74      2.18 o
  -4   2  10      219.35      205.12      5.14 o
  -3   2  10      188.58      169.21      4.49 o
  -2   2  10        1.16        0.98      1.11 o
  -1   2  10       21.96       17.93      2.08 o
   0   2  10      319.14      382.88      8.56 o
   1   2  10        8.17       13.66      1.83 o
   2   2  10        1.46        2.82      1.17 o
   3   2  10      111.71       88.94      3.75 o
   4   2  10        0.01        0.53      1.12 o
   5   2  10      468.60      458.68      8.96 o
   6   2  10     1274.58     1410.41     27.95 o
   7   2  10        1.90        0.86      1.96 o
   8   2  10        4.72       14.18      6.62 o
   9   2  10      257.79      235.99     18.16 o
  10   2  10        7.37       -2.70      5.33 o
  11   2  10        0.19        1.69      6.68 o
  -8   3  10        5.62        1.55      3.65 o
  -7   3  10        2.28        0.60      2.55 o
  -6   3  10        0.02        2.73      2.38 o
  -5   3  10       58.14       48.97      4.77 o
  -4   3  10       71.11       55.49      3.35 o
  -3   3  10       16.76       14.02      1.93 o
  -2   3  10      323.72      324.28      6.68 o
  -1   3  10       34.81       28.11      2.37 o
   0   3  10      139.82      150.09      4.54 o
   1   3  10       60.35       55.95      2.98 o
   2   3  10      106.66      114.76      3.66 o
   3   3  10      143.75      156.25      4.41 o
   4   3  10        4.56        4.19      1.39 o
   5   3  10        0.56        0.18      1.49 o
   6   3  10        7.02        7.59      2.13 o
   7   3  10       16.24        5.83      5.84 o
   8   3  10       19.66       14.57      5.33 o
   9   3  10       21.65       35.37      9.05 o
  10   3  10        5.59        4.66      5.87 o
  11   3  10        0.21        8.17      7.22 o
  12   3  10       21.31       27.07     10.40 o
  -8   4  10       41.08       44.95      5.73 o
  -7   4  10        0.01        0.38      2.90 o
  -6   4  10        1.23        5.70      2.77 o
  -5   4  10      101.70       95.63      5.48 o
  -4   4  10      164.75      147.90      5.31 o
  -3   4  10      165.53      156.22      5.39 o
  -2   4  10       13.62       10.16      2.72 o
  -1   4  10      609.87      520.27      8.88 o
   0   4  10        0.00        2.13      2.26 o
   1   4  10      943.95      926.71     14.21 o
   2   4  10       44.66       42.16      2.86 o
   3   4  10       69.97       66.51      3.56 o
   4   4  10      105.23       94.03      3.57 o
   5   4  10        0.02        0.97      1.56 o
   6   4  10      737.80      847.69     19.05 o
   7   4  10      514.11      506.99     14.31 o
   8   4  10      118.19      132.42      7.79 o
   9   4  10       87.69       69.93     15.93 o
  10   4  10       14.92       14.72      7.36 o
  11   4  10       16.07        8.84      7.02 o
  12   4  10       62.80       20.12      9.18 o
  -7   5  10        1.62        1.13      3.12 o
  -6   5  10       14.17       15.82      3.88 o
  -5   5  10       20.79       23.17      3.59 o
  -4   5  10        1.48        1.32      1.71 o
  -3   5  10       36.38       26.01      2.96 o
  -2   5  10       58.35       51.98      4.10 o
  -1   5  10       16.48        7.53      1.98 o
   0   5  10       85.19       76.28      4.95 o
   1   5  10        3.20        4.39      1.72 o
   2   5  10        1.13        2.77      1.88 o
   3   5  10        0.04       -0.61      1.27 o
   4   5  10       92.72      100.83      3.74 o
   5   5  10        0.52        2.66      1.68 o
   6   5  10        5.71       10.47      2.56 o
   7   5  10        4.28        5.17      2.41 o
   8   5  10        5.23        2.45      2.28 o
   9   5  10       39.77       38.50      6.85 o
  10   5  10        0.28       -1.02      3.10 o
  11   5  10        0.82        8.24      7.22 o
  12   5  10       25.61       22.21     10.26 o
  -7   6  10        0.53       10.06      8.24 o
  -6   6  10       45.04       30.94      4.77 o
  -5   6  10       86.08       74.93      6.06 o
  -4   6  10       15.26       15.12      2.86 o
  -3   6  10       31.90       19.90      2.79 o
  -2   6  10       61.60       58.82      4.51 o
  -1   6  10      149.62      119.94      4.81 o
   0   6  10      351.49      388.63      9.46 o
   1   6  10       61.66       63.71      3.77 o
   2   6  10       83.83       85.93      4.06 o
   3   6  10        6.40        7.32      1.82 o
   4   6  10        5.53        3.36      1.83 o
   5   6  10      451.19      426.30     10.75 o
   6   6  10        0.79        2.46      2.09 o
   7   6  10       14.22        6.58      2.98 o
   8   6  10       10.96        7.33      3.55 o
   9   6  10       14.08       19.89      5.46 o
  10   6  10       45.58       32.55      6.71 o
  11   6  10        0.51        1.74      4.80 o
  12   6  10        0.57        1.22      7.49 o
  -6   7  10       43.38       41.70      5.56 o
  -5   7  10       31.59       41.66      5.22 o
  -4   7  10        0.62        2.42      2.64 o
  -3   7  10       44.46       38.54      3.83 o
  -2   7  10      149.52      136.55      5.62 o
  -1   7  10       13.83       13.43      3.07 o
   0   7  10       35.14       33.76      2.98 o
   1   7  10       66.87       67.95      4.03 o
   2   7  10      149.80      159.72      5.47 o
   3   7  10        3.37        2.45      1.57 o
   4   7  10        4.80        6.43      2.01 o
   5   7  10        8.06        6.35      2.32 o
   6   7  10        5.50        3.54      2.23 o
   7   7  10        1.19        2.83      2.34 o
   8   7  10      128.71      136.65      8.24 o
   9   7  10      127.15      120.61     10.45 o
  10   7  10        2.63        3.86      4.72 o
  11   7  10       12.63        4.49      7.36 o
  12   7  10        0.85        0.63      5.53 o
  -5   8  10        0.09        1.62      3.15 o
  -4   8  10        3.17        3.22      3.01 o
  -3   8  10        3.94        3.30      2.47 o
  -2   8  10       45.33       44.06      4.18 o
  -1   8  10        1.78        3.39      1.98 o
   0   8  10      400.41      406.16      8.97 o
   1   8  10       22.96       24.41      2.95 o
   2   8  10        4.68        5.20      1.93 o
   3   8  10       42.75       42.58      3.82 o
   4   8  10       36.58       36.49      3.31 o
   5   8  10        6.87        4.70      2.66 o
   6   8  10      102.07      101.09      9.48 o
   7   8  10      581.00      567.76     16.11 o
   8   8  10        3.03        7.58      4.41 o
   9   8  10       89.96       85.18     11.58 o
  10   8  10        0.00       -4.13      4.37 o
  11   8  10        0.61        1.36      7.70 o
  -4   9  10        0.41       -1.68      3.02 o
  -3   9  10        8.37       11.88      3.27 o
  -2   9  10       50.00       54.54      5.33 o
  -1   9  10        0.54        2.16      2.26 o
   0   9  10        4.11        3.06      2.03 o
   1   9  10        7.91        9.76      2.30 o
   2   9  10       16.11       15.10      2.61 o
   3   9  10        0.08        0.28      2.02 o
   4   9  10        0.19        2.05      2.59 o
   5   9  10        1.77        2.31      2.61 o
   6   9  10       63.95       73.11      8.65 o
   7   9  10        1.07        1.94      2.70 o
   8   9  10        4.31        4.53      3.27 o
   9   9  10        6.85        3.34      4.77 o
  10   9  10       54.21       65.95      9.59 o
  11   9  10        2.10       -0.72      5.36 o
  -2  10  10        1.57        0.38      2.61 o
  -1  10  10        0.36        1.08      2.46 o
   0  10  10       75.42       86.46      6.01 o
   1  10  10      118.50      122.74      5.74 o
   2  10  10        4.63        4.19      2.27 o
   3  10  10        0.76       -0.14      2.49 o
   4  10  10       49.00       48.69      6.75 o
   5  10  10       63.38       56.74      5.42 o
   6  10  10       34.59       37.46      8.27 o
   7  10  10       32.10       28.07      6.14 o
   8  10  10        2.37        0.46      3.29 o
   9  10  10        1.37        0.16      4.83 o
  10  10  10       80.58       77.81     10.64 o
  -1  11  10        3.89        4.70      3.00 o
   0  11  10       10.56       11.09      3.20 o
   1  11  10       54.80       54.66      4.45 o
   2  11  10       24.66       30.08      5.27 o
   3  11  10        6.26        6.84      3.24 o
   4  11  10        2.71        2.13      2.73 o
   5  11  10       22.04       18.11      3.93 o
   6  11  10       12.63       18.23      4.11 o
   7  11  10        0.11        1.32      3.18 o
   8  11  10      182.38      183.03     11.14 o
   9  11  10      201.84      172.40     10.38 o
   2  12  10       31.95       31.09      4.30 o
   3  12  10       27.31       32.93      4.46 o
   4  12  10        0.20       -0.08      2.80 o
   5  12  10       79.92       60.90      5.78 o
   6  12  10      190.11      180.78      9.31 o
   7  12  10        0.91        1.66      3.17 o
  -5  -8  11        8.74       10.07      6.32 o
  -4  -8  11       38.67       41.09      6.52 o
  -3  -8  11        0.04       -3.79      3.79 o
  -2  -8  11      100.88       96.40      8.41 o
  -1  -8  11      115.04      132.12     11.86 o
   0  -8  11        7.75       14.99      5.98 o
   1  -8  11       13.26       14.83      6.49 o
   2  -8  11       40.97       42.81      8.44 o
  -7  -7  11       70.88       79.20     12.42 o
  -6  -7  11       60.03       68.27     17.48 o
  -5  -7  11        2.59        7.09      4.13 o
  -4  -7  11       49.72       55.62      6.63 o
  -3  -7  11        6.43        3.98      3.64 o
  -2  -7  11        2.65        3.59      3.79 o
  -1  -7  11        0.31       -1.99      4.11 o
   0  -7  11       18.08       23.46      5.82 o
   1  -7  11        1.60        7.08      4.70 o
   2  -7  11        0.41        1.66      3.62 o
   3  -7  11        9.36        7.33      4.17 o
   4  -7  11       10.42        7.58      4.59 o
  -8  -6  11       54.90       50.11      9.26 o
  -7  -6  11       20.92       13.39      7.86 o
  -6  -6  11      126.26      145.52     27.98 o
  -5  -6  11        6.30        3.37      3.52 o
  -4  -6  11        4.51        5.33      3.56 o
  -3  -6  11       40.93       32.80      5.10 o
  -2  -6  11       15.32       10.06      3.72 o
  -1  -6  11        8.14        8.78      4.79 o
   0  -6  11      119.16      134.59      8.37 o
   1  -6  11       36.38       48.85     11.78 o
   2  -6  11       83.25       70.14      7.02 o
   3  -6  11      214.23      254.89     11.59 o
   4  -6  11      144.59      152.17      9.96 o
   5  -6  11      206.07      317.49     13.71 o
   6  -6  11       27.72       30.74     11.40 o
  -8  -5  11       24.58       23.17      7.12 o
  -7  -5  11       34.95       50.69      8.57 o
  -6  -5  11        0.49        0.15      3.20 o
  -5  -5  11       25.75       25.41      4.84 o
  -4  -5  11      154.30      140.99     12.29 o
  -3  -5  11       14.73       22.02      5.22 o
  -2  -5  11       48.74       41.67      5.26 o
  -1  -5  11       60.91       46.47      6.77 o
   0  -5  11        2.23        2.60      2.80 o
   1  -5  11        0.84       -1.20      2.49 o
   2  -5  11       33.33       33.50      5.41 o
   3  -5  11       41.39       49.37      5.98 o
   4  -5  11       75.93       79.35      7.37 o
   5  -5  11        0.78        0.72      3.41 o
   6  -5  11       29.58       37.30      7.23 o
   7  -5  11        8.83        7.52      4.65 o
  -8  -4  11       43.52       49.71      8.50 o
  -7  -4  11       76.67       98.95     11.58 o
  -6  -4  11       30.79       22.54      4.74 o
  -5  -4  11      189.10      214.09      9.78 o
  -4  -4  11       31.47       25.30      4.38 o
  -3  -4  11       40.43       43.60      5.05 o
  -2  -4  11      998.23      806.34     16.24 o
  -1  -4  11      133.14      139.50      7.65 o
   0  -4  11       32.78       28.02      4.08 o
   1  -4  11        0.27        2.71      2.58 o
   2  -4  11       20.72       15.51      3.11 o
   3  -4  11       53.74       51.90      7.57 o
   4  -4  11       67.26       52.27      6.59 o
   5  -4  11       16.21       13.33      3.94 o
   6  -4  11       17.29       16.18      8.26 o
   7  -4  11       48.88       60.90      7.63 o
   8  -4  11        2.91        3.28      5.61 o
  -9  -3  11       10.06       16.90     11.81 o
  -8  -3  11        0.25        6.85      5.35 o
  -7  -3  11       50.31       64.28     10.03 o
  -6  -3  11       22.99       25.97      6.51 o
  -5  -3  11       19.12       11.90      3.68 o
  -4  -3  11      282.42      266.98     10.27 o
  -3  -3  11       68.03       71.37      4.88 o
  -2  -3  11       52.90       39.61      4.34 o
  -1  -3  11        0.03        1.42      2.04 o
   0  -3  11        9.19        8.17      2.61 o
   1  -3  11       14.69       12.71      3.88 o
   2  -3  11        0.47        1.53      2.21 o
   3  -3  11        3.73        7.71      2.46 o
   4  -3  11        0.64       -1.25      2.40 o
   5  -3  11       21.60       27.94      4.54 o
   6  -3  11      298.29      313.54     18.52 o
   7  -3  11       20.38       14.49      3.57 o
   8  -3  11       31.87       15.27      5.40 o
   9  -3  11        7.26        3.49      5.13 o
  -9  -2  11        0.05        5.04      5.84 o
  -8  -2  11      244.64      283.93     15.28 o
  -7  -2  11        0.39        3.68      3.45 o
  -6  -2  11       37.10       27.24      4.77 o
  -5  -2  11        0.00        4.07      2.76 o
  -4  -2  11      205.20      187.14      8.57 o
  -3  -2  11      186.06      166.44      6.58 o
  -2  -2  11      247.55      171.28      6.54 o
  -1  -2  11       32.77       24.29      3.20 o
   0  -2  11       52.39       56.94      4.17 o
   1  -2  11      152.98      170.21      7.43 o
   2  -2  11      158.44      158.40      6.47 o
   3  -2  11      505.76      544.49     10.66 o
   4  -2  11     1556.23     1458.12     20.99 o
   5  -2  11      510.26      576.21     13.19 o
   6  -2  11      452.95      454.95     11.92 o
   7  -2  11      116.14      148.54      9.38 o
   8  -2  11      116.35      116.95      9.52 o
   9  -2  11      156.85      188.74     18.16 o
  -9  -1  11       34.63       36.01      7.65 o
  -8  -1  11       14.65       21.75      4.98 o
  -7  -1  11        3.36        2.30      3.27 o
  -6  -1  11        8.61        7.38      3.81 o
  -5  -1  11       35.09       30.26      5.12 o
  -4  -1  11        6.57        9.32      2.75 o
  -3  -1  11      148.40      140.62      6.17 o
  -2  -1  11       17.56       21.64      3.15 o
  -1  -1  11        0.26        2.50      1.91 o
   0  -1  11       91.65       82.84      3.30 o
   1  -1  11       34.95       53.49      2.65 o
   2  -1  11       15.28       11.95      2.01 o
   3  -1  11      329.80      395.07      7.73 o
   4  -1  11      818.96      760.68     12.05 o
   5  -1  11        3.70        2.65      1.97 o
   6  -1  11       46.88       57.03      5.17 o
   7  -1  11       76.90       83.48      6.22 o
   8  -1  11      180.97      163.09     10.65 o
   9  -1  11        1.25        4.73      7.16 o
  10  -1  11        1.57       -3.71      7.29 o
  -9   0  11        4.12        6.14      7.76 o
  -8   0  11      129.94      148.18      9.21 o
  -7   0  11       23.96       33.57      5.29 o
  -6   0  11       38.48       42.05      5.29 o
  -5   0  11       55.60       56.25      4.76 o
  -4   0  11      171.07      166.01      5.79 o
  -3   0  11      212.75      231.06      5.10 o
  -2   0  11     2052.72     1874.89     19.49 o
  -1   0  11        0.01       -1.10      1.18 o
   0   0  11       24.05       23.71      2.00 o
   1   0  11       22.44       26.74      2.13 o
   2   0  11       48.22       37.86      2.70 o
   3   0  11      884.57      955.90     17.11 o
   4   0  11       60.19       54.87      3.55 o
   5   0  11     1089.86     1210.20     20.07 o
   6   0  11       18.27       21.69      3.71 o
   7   0  11      143.46      153.30     14.18 o
   8   0  11       10.96        9.75      4.26 o
   9   0  11       69.05       89.85     12.89 o
  10   0  11       20.82       18.77      8.51 o
  -9   1  11       22.29       27.88     10.46 o
  -8   1  11        2.80        9.57      3.94 o
  -7   1  11       11.40       10.56      3.23 o
  -6   1  11        7.72        5.96      3.18 o
  -5   1  11      161.30      163.40      5.83 o
  -4   1  11      110.92      109.72      6.15 o
  -3   1  11        5.35        4.36      1.55 o
  -2   1  11      482.93      456.51      7.13 o
  -1   1  11       96.17       98.34      3.67 o
   0   1  11      100.56       83.07      4.05 o
   1   1  11        8.27       13.36      1.78 o
   2   1  11       42.21       31.56      2.59 o
   3   1  11      160.54      167.10      4.86 o
   4   1  11      796.91      779.53     12.91 o
   5   1  11       57.42       70.56      3.94 o
   6   1  11      175.12      159.15      7.99 o
   7   1  11        5.34        5.46      3.50 o
   8   1  11       47.95       36.59      9.05 o
   9   1  11       17.88       21.53      8.24 o
  10   1  11        6.55        6.89      6.68 o
  11   1  11        1.17       13.77      8.44 o
  -8   2  11        2.17        7.26      4.11 o
  -7   2  11        0.03        3.52      3.17 o
  -6   2  11        9.11        7.43      2.46 o
  -5   2  11      437.03      462.37     13.26 o
  -4   2  11      763.61      726.33     12.21 o
  -3   2  11     1665.04     1691.66     21.13 o
  -2   2  11     4215.85     3854.48     36.28 o
  -1   2  11     1445.91     1475.53     18.99 o
   0   2  11      915.54      850.41     12.63 o
   1   2  11        6.91        7.50      1.60 o
   2   2  11      424.23      399.18      7.67 o
   3   2  11       10.04        7.00      2.01 o
   4   2  11       40.12       35.65      2.69 o
   5   2  11      109.62      137.88      4.65 o
   6   2  11     1019.80      901.90     19.16 o
   7   2  11      567.75      652.57     29.04 o
   8   2  11        0.11        5.06      5.47 o
   9   2  11      272.44      278.31     19.85 o
  10   2  11        0.53        1.28      6.08 o
  11   2  11      233.54      236.39     21.33 o
  -8   3  11       97.35      125.71      9.23 o
  -7   3  11       25.74       12.55      4.50 o
  -6   3  11       61.48       57.87      4.81 o
  -5   3  11       14.05       13.18      2.88 o
  -4   3  11       19.65       21.28      2.59 o
  -3   3  11        5.90        4.29      1.68 o
  -2   3  11      155.50      156.14      4.88 o
  -1   3  11       69.15       64.13      3.53 o
   0   3  11        0.51       -0.06      1.49 o
   1   3  11      483.80      510.30      9.80 o
   2   3  11      482.05      470.75     10.13 o
   3   3  11        3.90        5.14      1.58 o
   4   3  11        7.26        3.25      1.46 o
   5   3  11       43.11       45.07      3.35 o
   6   3  11       63.71       68.05      5.06 o
   7   3  11        1.03        1.95      2.61 o
   8   3  11       47.58       45.11     10.90 o
   9   3  11        2.88        0.20      5.13 o
  10   3  11        0.36       -4.66      5.00 o
  11   3  11        3.95        4.66      7.09 o
  -7   4  11        9.27        5.54      3.35 o
  -6   4  11       36.94       40.31      5.95 o
  -5   4  11       22.94       23.03      3.50 o
  -4   4  11        7.43        1.93      1.82 o
  -3   4  11      287.30      281.10      9.68 o
  -2   4  11       20.15       16.81      2.89 o
  -1   4  11      294.71      315.90      7.27 o
   0   4  11      121.10      105.19      4.70 o
   1   4  11      258.52      286.66      7.15 o
   2   4  11       11.16       11.47      2.07 o
   3   4  11       37.71       46.69      2.95 o
   4   4  11      260.41      251.64      5.95 o
   5   4  11        4.25        5.99      1.99 o
   6   4  11     1096.35     1010.24     18.60 o
   7   4  11      271.48      257.71     10.14 o
   8   4  11       39.21       33.60      4.90 o
   9   4  11       46.37       38.65      5.48 o
  10   4  11        0.02        0.07      5.81 o
  11   4  11       11.22        3.78      7.22 o
  -7   5  11        2.44        3.91      3.60 o
  -6   5  11        6.22        4.95      3.08 o
  -5   5  11        6.90        3.68      2.55 o
  -4   5  11        3.55        4.84      2.06 o
  -3   5  11        0.12        0.71      1.88 o
  -2   5  11      133.38      126.00      5.38 o
  -1   5  11        3.53        0.90      1.62 o
   0   5  11      249.50      220.20      6.58 o
   1   5  11        0.79        2.72      1.70 o
   2   5  11      292.47      301.09      7.28 o
   3   5  11       95.12       94.94      8.57 o
   4   5  11      156.16      159.60      9.13 o
   5   5  11        8.62       10.69      2.34 o
   6   5  11        0.25        2.47      2.30 o
   7   5  11       54.87       76.04      6.03 o
   8   5  11       23.43       21.29      4.24 o
   9   5  11        9.75        4.55      3.29 o
  10   5  11        6.21       -0.01      3.98 o
  11   5  11        1.67        1.89      7.09 o
  12   5  11        0.42       -0.81      7.09 o
  -6   6  11       27.66       34.65      6.60 o
  -5   6  11       62.30       61.06      6.51 o
  -4   6  11       10.27        4.76      2.46 o
  -3   6  11        1.43        2.66      2.15 o
  -2   6  11      219.98      193.97      7.82 o
  -1   6  11       33.03       45.15      3.44 o
   0   6  11      400.05      365.59      8.90 o
   1   6  11       30.57       28.39      3.16 o
   2   6  11        1.54        1.17      1.58 o
   3   6  11       13.90        7.07      2.31 o
   4   6  11        0.00        0.57      1.62 o
   5   6  11      109.82      117.92      6.86 o
   6   6  11      134.55      121.41      7.16 o
   7   6  11      134.65      125.35      6.60 o
   8   6  11        0.67        0.82      2.16 o
   9   6  11      120.83      134.35      8.64 o
  10   6  11        0.10       -1.60      3.32 o
  11   6  11       37.58       35.30      6.23 o
  -5   7  11        1.92        7.72      3.49 o
  -4   7  11      171.77      197.64      9.81 o
  -3   7  11       12.73       12.63      3.02 o
  -2   7  11        0.83        3.67      2.09 o
  -1   7  11       70.15       68.85      4.33 o
   0   7  11       21.29       15.83      2.68 o
   1   7  11       45.05       43.95      5.29 o
   2   7  11        1.12       -0.73      1.62 o
   3   7  11        3.89        3.77      1.71 o
   4   7  11       14.09       20.93      3.05 o
   5   7  11        0.15       -0.42      2.16 o
   6   7  11        0.07        0.32      2.25 o
   7   7  11      121.96      123.46      7.83 o
   8   7  11      216.69      228.52     10.31 o
   9   7  11        7.25        5.37      3.50 o
  10   7  11      141.19      140.41      9.43 o
  11   7  11       23.75       19.18      5.22 o
  -4   8  11       78.64       82.27      6.68 o
  -3   8  11        6.14        7.09      2.79 o
  -2   8  11       34.63       34.05      3.97 o
  -1   8  11       99.78       86.92      4.89 o
   0   8  11       67.28       58.03      4.19 o
   1   8  11       45.96       47.36      3.88 o
   2   8  11      393.12      412.05      9.50 o
   3   8  11       43.95       40.89      4.04 o
   4   8  11       20.31       14.49      2.87 o
   5   8  11        1.57        2.59      2.40 o
   6   8  11      154.87      174.47      7.64 o
   7   8  11       17.45       12.28      4.08 o
   8   8  11       12.86        8.98      3.68 o
   9   8  11       97.59      107.31      8.24 o
  10   8  11       37.69       45.49      6.81 o
  11   8  11       25.61       18.10      5.01 o
  -3   9  11       15.76       15.27      3.59 o
  -2   9  11       12.81        7.24      2.89 o
  -1   9  11        7.69        7.69      2.77 o
   0   9  11        1.39        2.49      2.22 o
   1   9  11        6.22        4.58      2.15 o
   2   9  11        1.18       -0.08      2.00 o
   3   9  11        7.66        7.08      2.77 o
   4   9  11        2.86        3.86      2.60 o
   5   9  11       32.43       24.98      3.82 o
   6   9  11       48.31       48.65      5.90 o
   7   9  11       28.94       31.47      6.73 o
   8   9  11      113.76       97.40      7.80 o
   9   9  11       28.39       28.76     11.06 o
  10   9  11       14.55       12.14      4.50 o
  -2  10  11        5.63        8.09      3.25 o
  -1  10  11       44.97       44.92      4.55 o
   0  10  11      107.14      105.17      7.58 o
   1  10  11      136.35      149.62      6.43 o
   2  10  11        1.67        3.29      2.74 o
   3  10  11       81.21       85.10     10.44 o
   4  10  11        3.55        3.52      3.13 o
   5  10  11       28.86       32.22      4.90 o
   6  10  11      108.92      108.21      9.70 o
   7  10  11       46.97       31.69      5.05 o
   8  10  11       34.98       30.17      5.15 o
   9  10  11       75.69       74.30     12.17 o
  10  10  11      110.39       89.84      8.46 o
   0  11  11        2.86        2.43      2.57 o
   1  11  11        4.12        6.56      3.01 o
   2  11  11        8.93        4.29      2.90 o
   3  11  11        2.47        2.17      3.53 o
   4  11  11       37.68       30.89     12.25 o
   5  11  11        0.04        3.65      2.98 o
   6  11  11       11.81       15.57      3.95 o
   7  11  11       12.18        2.86      3.37 o
   8  11  11        0.45        1.56      3.45 o
   3  12  11      100.45      105.82      7.10 o
   4  12  11        1.96       -0.03      3.29 o
   5  12  11       30.79       37.85      5.09 o
   6  12  11        3.00        4.39      3.46 o
  -4  -8  12       77.99       73.22      8.09 o
  -3  -8  12       53.39       51.52     10.53 o
  -2  -8  12        1.17        1.07      4.43 o
  -1  -8  12      101.40       88.58     10.58 o
   0  -8  12       68.26       79.29     10.33 o
   1  -8  12       27.26       35.99      8.06 o
  -6  -7  12       16.21       11.13      6.39 o
  -5  -7  12        2.37        9.49      4.63 o
  -4  -7  12       53.49       63.19      7.28 o
  -3  -7  12       64.18       67.05      7.27 o
  -2  -7  12       25.25       28.45      5.49 o
  -1  -7  12        6.36       12.01      4.50 o
   0  -7  12       39.50       33.39      7.30 o
   1  -7  12        0.74        5.69      4.95 o
   2  -7  12        0.34        3.27      4.80 o
   3  -7  12        1.95        1.52      4.06 o
  -7  -6  12        0.78        0.32      5.33 o
  -6  -6  12       31.09       36.00      8.04 o
  -5  -6  12        4.16        3.38      3.85 o
  -4  -6  12        4.97        3.26      3.41 o
  -3  -6  12       33.41       18.88      4.60 o
  -2  -6  12       90.91      105.60     15.58 o
  -1  -6  12        3.00        2.42      3.35 o
   0  -6  12        0.02        0.59      3.12 o
   1  -6  12       22.00       34.63      6.96 o
   2  -6  12       36.15       37.19      7.23 o
   3  -6  12        2.61        0.60      3.75 o
   4  -6  12        5.92        4.66      4.19 o
   5  -6  12        6.02        8.80      4.57 o
  -7  -5  12      118.20      103.04     11.20 o
  -6  -5  12        2.77        3.82      3.79 o
  -5  -5  12       19.58        5.13      3.75 o
  -4  -5  12        9.72        3.15      3.48 o
  -3  -5  12       69.72       78.83      6.94 o
  -2  -5  12        1.29       -0.29      3.04 o
  -1  -5  12       14.91        9.94      3.60 o
   0  -5  12        0.01        4.94      3.30 o
   1  -5  12        1.86        1.24      2.73 o
   2  -5  12        3.36        2.94      3.86 o
   3  -5  12        0.30        2.56      3.28 o
   4  -5  12       43.77       41.66      5.96 o
   5  -5  12        5.85        5.98      4.00 o
   6  -5  12       36.75       56.73      7.28 o
  -8  -4  12       13.96        7.27      5.85 o
  -7  -4  12       41.68       43.00     15.59 o
  -6  -4  12        1.95        3.20      3.69 o
  -5  -4  12        0.33       -0.83      3.04 o
  -4  -4  12       20.52       14.60      3.98 o
  -3  -4  12       61.32       51.69      5.70 o
  -2  -4  12        9.25       11.26      3.57 o
  -1  -4  12        9.43        7.86      3.37 o
   0  -4  12       26.45       12.79      3.39 o
   1  -4  12        0.73        0.42      2.62 o
   2  -4  12       51.95       56.20      6.93 o
   3  -4  12      406.29      363.92     15.85 o
   4  -4  12      368.88      418.49     25.21 o
   5  -4  12        1.92        6.13      3.76 o
   6  -4  12       17.41       18.65      4.76 o
   7  -4  12       11.19       17.25      5.83 o
  -8  -3  12       11.14        9.92      6.11 o
  -7  -3  12       38.26       27.52      5.47 o
  -6  -3  12        2.31       -1.19      3.11 o
  -5  -3  12      147.91      111.50      8.30 o
  -4  -3  12       32.67       33.46      5.45 o
  -3  -3  12       39.11       35.81      5.32 o
  -2  -3  12       14.86       13.12      2.94 o
  -1  -3  12        2.77        2.63      2.34 o
   0  -3  12        0.22        0.46      2.06 o
   1  -3  12       32.67       30.83      4.37 o
   2  -3  12        0.14       -0.49      2.25 o
   3  -3  12        0.45        1.07      2.18 o
   4  -3  12       67.29       82.54      7.99 o
   5  -3  12       25.09       11.60      6.11 o
   6  -3  12        0.05        0.31      3.12 o
   7  -3  12      142.33      145.14     14.45 o
   8  -3  12       17.62       18.56      8.51 o
  -8  -2  12       15.13       22.43     10.77 o
  -7  -2  12        9.03        6.42      4.74 o
  -6  -2  12        0.01       -0.25      3.24 o
  -5  -2  12        0.63        1.59      3.07 o
  -4  -2  12       35.72       46.02      5.25 o
  -3  -2  12      190.92      178.16      7.24 o
  -2  -2  12      251.67      206.54      7.49 o
  -1  -2  12        5.04        2.45      2.05 o
   0  -2  12       41.20       24.88      3.33 o
   1  -2  12      168.23      163.77      7.72 o
   2  -2  12       64.89       70.34      5.49 o
   3  -2  12       11.03        4.88      1.97 o
   4  -2  12      339.03      373.39     15.92 o
   5  -2  12       16.95       10.03      3.77 o
   6  -2  12       14.35       22.76      7.05 o
   7  -2  12       79.86       78.55      6.68 o
   8  -2  12        0.29        1.33      4.39 o
   9  -2  12      173.87      200.48     19.04 o
  -8  -1  12        7.34        8.76      4.52 o
  -7  -1  12       45.90       49.46      7.39 o
  -6  -1  12        2.98       -0.44      3.84 o
  -5  -1  12       16.64       16.46      3.97 o
  -4  -1  12        2.10        2.26      2.38 o
  -3  -1  12      124.06      117.41      6.72 o
  -2  -1  12      196.92      212.46      7.53 o
  -1  -1  12        5.45        0.82      1.88 o
   0  -1  12       45.27       48.29      4.06 o
   1  -1  12        7.71        9.05      2.41 o
   2  -1  12      152.57      165.09      6.07 o
   3  -1  12      122.24      107.92      4.83 o
   4  -1  12      245.95      257.13      8.57 o
   5  -1  12       40.76       40.04      5.03 o
   6  -1  12      149.15      159.13      7.94 o
   7  -1  12       69.86       76.64      7.66 o
   8  -1  12       59.41       84.02      8.27 o
   9  -1  12       14.23       -1.69      6.35 o
  10  -1  12        3.55       17.55      9.59 o
  -8   0  12       49.11       60.00     12.24 o
  -7   0  12       69.55       81.57     11.66 o
  -6   0  12       48.73       50.48      7.98 o
  -5   0  12       30.21       23.19      4.33 o
  -4   0  12       25.80       24.45      3.52 o
  -3   0  12     1223.01     1213.65     21.39 o
  -2   0  12     1361.33     1428.30     18.94 o
  -1   0  12      196.08      197.77      5.04 o
   0   0  12       21.22       18.22      1.87 o
   1   0  12       99.08       86.18      4.43 o
   2   0  12        0.85        0.12      1.46 o
   3   0  12       81.79       80.82      4.51 o
   4   0  12      233.52      252.57      7.64 o
   5   0  12       41.91       38.55      3.78 o
   6   0  12      118.41      134.10      7.08 o
   7   0  12       29.28       32.33      5.34 o
   8   0  12        3.85        4.54      4.02 o
   9   0  12       40.91       34.49      9.92 o
  10   0  12      211.21      251.11     20.79 o
  -8   1  12        6.75       13.07      6.01 o
  -7   1  12        7.20        7.10      4.08 o
  -6   1  12        0.04        2.03      2.60 o
  -5   1  12        8.02        8.23      2.61 o
  -4   1  12        0.02        1.42      1.80 o
  -3   1  12       37.92       40.42      2.74 o
  -2   1  12      108.04      107.61      4.07 o
  -1   1  12       72.98       55.82      2.85 o
   0   1  12       32.94       38.66      2.88 o
   1   1  12      344.44      307.09      6.33 o
   2   1  12       48.53       67.24      3.51 o
   3   1  12       82.78       95.37      4.08 o
   4   1  12      704.92      769.48     13.42 o
   5   1  12        0.38        2.64      2.12 o
   6   1  12      132.40      145.00     13.16 o
   7   1  12        5.87        3.33      3.42 o
   8   1  12        1.88        7.29      5.81 o
   9   1  12       12.72        5.00      6.21 o
  10   1  12        3.68       12.02      8.30 o
  -8   2  12       69.54       83.90      7.85 o
  -7   2  12        0.90        3.65      3.55 o
  -6   2  12       28.08       26.58      4.33 o
  -5   2  12        0.69        1.26      2.10 o
  -4   2  12       52.40       57.53      4.01 o
  -3   2  12      337.49      320.91      9.26 o
  -2   2  12       79.35      102.95      4.55 o
  -1   2  12       47.10       49.32      4.13 o
   0   2  12      649.70      709.55     13.97 o
   1   2  12      120.04      101.04      6.42 o
   2   2  12      206.38      223.55     11.82 o
   3   2  12       88.08       79.95      3.76 o
   4   2  12      490.87      516.97      9.40 o
   5   2  12        4.62        2.32      1.60 o
   6   2  12       33.56       36.49      4.51 o
   7   2  12      455.27      428.40     15.02 o
   8   2  12       13.24       42.86      9.65 o
   9   2  12      282.64      267.38     19.78 o
  10   2  12        0.52       16.00      7.63 o
  11   2  12        0.13       -2.50      6.14 o
  -7   3  12        2.69        2.81      3.68 o
  -6   3  12        5.39        7.39      3.02 o
  -5   3  12        0.49        0.38      2.05 o
  -4   3  12       53.07       44.77      3.39 o
  -3   3  12       93.65       84.73      4.54 o
  -2   3  12      212.28      242.98      6.60 o
  -1   3  12      708.20      689.52     11.69 o
   0   3  12      746.76      766.07     14.16 o
   1   3  12      380.32      362.13      8.34 o
   2   3  12        6.45        6.80      1.82 o
   3   3  12        5.85        4.38      1.69 o
   4   3  12      161.03      171.65      5.69 o
   5   3  12       69.01       57.07      7.59 o
   6   3  12        5.05        4.32      2.12 o
   7   3  12        7.22        7.01      3.24 o
   8   3  12       17.60       22.09      5.51 o
   9   3  12        0.03       -2.57      4.10 o
  10   3  12        0.80       -2.70      5.94 o
  11   3  12        0.55        0.61      7.02 o
  -7   4  12        2.61        4.89      3.62 o
  -6   4  12        1.24        2.13      2.97 o
  -5   4  12        1.24        3.29      2.31 o
  -4   4  12        2.30        0.94      1.86 o
  -3   4  12       35.76       32.72      3.06 o
  -2   4  12       84.77       84.48      4.42 o
  -1   4  12        9.02        6.46      1.96 o
   0   4  12       57.29       62.70      4.80 o
   1   4  12       43.24       41.07      3.37 o
   2   4  12      109.91      137.10      5.53 o
   3   4  12        2.82        1.30      1.49 o
   4   4  12       93.32       92.46      4.82 o
   5   4  12      230.00      222.41     10.13 o
   6   4  12       12.76       16.29      2.76 o
   7   4  12      141.73      120.15      7.60 o
   8   4  12      708.61      718.45     23.26 o
   9   4  12       19.12       15.97      4.24 o
  10   4  12        1.69       -1.01      6.48 o
  11   4  12      139.33      142.63     17.75 o
  -6   5  12        0.02       -1.22      2.96 o
  -5   5  12        0.01        0.62      2.61 o
  -4   5  12       59.69       54.89      3.98 o
  -3   5  12      323.41      304.22      7.48 o
  -2   5  12      203.44      198.68      6.39 o
  -1   5  12        5.48        5.39      2.00 o
   0   5  12      452.95      486.33     10.48 o
   1   5  12       23.71       23.23      2.86 o
   2   5  12       50.64       55.06      3.71 o
   3   5  12        0.15       -0.02      1.62 o
   4   5  12        2.34        4.61      2.66 o
   5   5  12        5.07        4.75      2.18 o
   6   5  12       30.65       28.86      4.30 o
   7   5  12       58.00       64.98      8.97 o
   8   5  12       17.30       25.69      5.86 o
   9   5  12        0.51        0.80      3.08 o
  10   5  12       34.16       20.30      6.14 o
  11   5  12       12.44        0.74      6.62 o
  -6   6  12       15.52       23.94      4.63 o
  -5   6  12        4.43        3.99      3.28 o
  -4   6  12        0.38       -0.13      2.35 o
  -3   6  12        2.53        2.77      2.28 o
  -2   6  12       60.71       56.73      4.17 o
  -1   6  12       43.03       41.60      4.40 o
   0   6  12        7.93       11.65      2.44 o
   1   6  12     1372.48     1258.78     21.68 o
   2   6  12       35.29       33.84      3.21 o
   3   6  12      779.20      748.69     13.16 o
   4   6  12      107.64      117.41      5.68 o
   5   6  12        8.75        9.99      3.26 o
   6   6  12      142.19      151.38      8.05 o
   7   6  12        5.56        5.76      3.11 o
   8   6  12      159.12      169.13     14.60 o
   9   6  12      132.38      135.53     11.12 o
  10   6  12       13.13        7.85     11.51 o
  11   6  12        2.89        3.72      4.65 o
  -5   7  12       43.03       34.73      7.24 o
  -4   7  12       30.28       37.57      4.56 o
  -3   7  12       13.38        6.42      2.69 o
  -2   7  12        6.41        6.66      2.57 o
  -1   7  12       31.37       26.90      3.30 o
   0   7  12       23.35       11.47      2.43 o
   1   7  12       64.36       61.72      4.26 o
   2   7  12       60.41       58.98      4.07 o
   3   7  12        7.88        3.54      2.21 o
   4   7  12        0.01        0.61      2.13 o
   5   7  12        2.19       -1.37      2.30 o
   6   7  12        8.04        9.29      3.33 o
   7   7  12      110.02       99.72      7.28 o
   8   7  12       46.52       48.35      5.91 o
   9   7  12        0.08       -0.02      3.22 o
  10   7  12       29.23       16.05      4.63 o
  11   7  12       24.92       19.34      5.61 o
  -4   8  12       64.20       70.18      9.02 o
  -3   8  12        9.91        6.82      2.96 o
  -2   8  12       18.55       16.78      3.38 o
  -1   8  12       80.48       91.06      5.53 o
   0   8  12       25.29       17.07      2.86 o
   1   8  12      260.71      242.02      7.71 o
   2   8  12      782.29      839.57     15.13 o
   3   8  12        7.26        4.35      2.75 o
   4   8  12       41.80       39.42      4.96 o
   5   8  12        0.52       -0.95      2.56 o
   6   8  12        1.60        5.23      3.08 o
   7   8  12       77.80       72.26      5.83 o
   8   8  12        2.96        5.83      3.31 o
   9   8  12       59.95       53.56      6.62 o
  10   8  12        4.95        6.07      4.14 o
  11   8  12        4.04       -1.75      3.80 o
  -3   9  12       10.41       10.98      3.61 o
  -2   9  12       12.27        8.66      3.19 o
  -1   9  12        3.80        0.60      2.32 o
   0   9  12        4.60        3.14      2.43 o
   1   9  12       14.22       15.34      3.61 o
   2   9  12        9.40       10.15      2.85 o
   3   9  12       29.64       48.27      6.27 o
   4   9  12        6.58        2.64      2.76 o
   5   9  12        0.49       -1.59      2.76 o
   6   9  12        1.51       -1.69      2.68 o
   7   9  12        1.05        1.17      3.04 o
   8   9  12        9.04        8.85      3.75 o
   9   9  12        9.00        4.31      3.60 o
  10   9  12       73.11       76.55     11.61 o
  -1  10  12       32.15       33.30      4.33 o
   0  10  12       47.45       43.39      7.21 o
   1  10  12       12.82       15.45      3.09 o
   2  10  12      191.92      202.94     15.56 o
   3  10  12       17.86       18.27      6.62 o
   4  10  12        7.11        6.38      3.21 o
   5  10  12       52.40       51.64      5.64 o
   6  10  12        6.94        8.55      5.28 o
   7  10  12       15.12       12.36      4.12 o
   8  10  12       21.01       23.22      6.33 o
   9  10  12        1.03       -1.25      3.46 o
   1  11  12        2.44        7.34      3.26 o
   2  11  12        0.77        7.60      3.06 o
   3  11  12        1.90        3.99      5.20 o
   4  11  12      106.54      106.58     21.80 o
   5  11  12        9.59       16.46      5.00 o
   6  11  12       14.77       15.59      4.16 o
   7  11  12        0.41       -1.76      3.52 o
   8  11  12       81.43       78.21      7.65 o
  -4  -7  13       31.55       42.21      6.84 o
  -3  -7  13       68.64       89.30      8.62 o
  -2  -7  13        5.38        2.68      4.16 o
  -1  -7  13        6.38       14.06      4.95 o
   0  -7  13       25.50       22.51      6.88 o
   1  -7  13        6.99        7.99      5.64 o
   2  -7  13        0.09        0.17      4.67 o
  -6  -6  13        2.44        4.25      5.73 o
  -5  -6  13       30.39       28.37     12.98 o
  -4  -6  13       14.65       12.12      4.71 o
  -3  -6  13       35.48       36.88      5.97 o
  -2  -6  13       85.68      111.57      8.57 o
  -1  -6  13        1.51        2.93      3.65 o
   0  -6  13      247.32      250.11     11.71 o
   1  -6  13       23.05       23.34      6.52 o
   2  -6  13       20.17       19.65      6.09 o
   3  -6  13        0.32        0.23      5.12 o
   4  -6  13       39.47       40.79     10.57 o
  -7  -5  13       25.60       37.26     11.88 o
  -6  -5  13       20.42       24.26      5.68 o
  -5  -5  13       60.71       59.90      9.97 o
  -4  -5  13        5.00        8.53      3.92 o
  -3  -5  13        0.90        1.47      3.44 o
  -2  -5  13        3.43        6.31      3.84 o
  -1  -5  13        4.51        5.36      4.64 o
   0  -5  13       16.71       23.56      4.56 o
   1  -5  13        0.10        2.99      3.16 o
   2  -5  13        0.34        0.14      4.01 o
   3  -5  13       28.72       39.52      8.03 o
   4  -5  13      126.22      119.90      9.23 o
   5  -5  13      119.32      122.49      9.75 o
   6  -5  13       26.21       36.04      8.11 o
  -7  -4  13       52.92       45.93      8.61 o
  -6  -4  13      126.73      133.27     11.92 o
  -5  -4  13        0.16        5.58      3.58 o
  -4  -4  13        2.84        3.03      3.24 o
  -3  -4  13       31.53       39.24      5.45 o
  -2  -4  13        0.11       -2.63      2.63 o
  -1  -4  13       23.16       16.55      3.59 o
   0  -4  13       13.73       11.29      3.21 o
   1  -4  13        1.60        1.40      2.93 o
   2  -4  13      194.13      192.46     12.23 o
   3  -4  13      100.80      112.75      8.37 o
   4  -4  13       87.12       96.00     10.55 o
   5  -4  13      179.52      222.32     11.63 o
   6  -4  13       32.06       39.52      6.41 o
   7  -4  13       52.69       81.80      9.98 o
  -7  -3  13        0.27        5.80      4.13 o
  -6  -3  13       21.33       32.11      5.50 o
  -5  -3  13        1.40        0.77      3.25 o
  -4  -3  13        7.31        8.71      3.65 o
  -3  -3  13        5.90        4.42      3.19 o
  -2  -3  13       25.18       17.62      3.43 o
  -1  -3  13        3.53        0.40      2.16 o
   0  -3  13       61.30       50.00      4.69 o
   1  -3  13        0.43        0.44      2.49 o
   2  -3  13        0.10        3.55      2.82 o
   3  -3  13        0.37        0.65      2.33 o
   4  -3  13       78.24       79.87     20.29 o
   5  -3  13      500.87      558.53     19.58 o
   6  -3  13      150.49      148.80     16.20 o
   7  -3  13        0.39       -2.92      4.36 o
   8  -3  13        5.97       11.61      7.90 o
  -8  -2  13        2.45        4.59      6.24 o
  -7  -2  13        7.36        4.80      4.36 o
  -6  -2  13       23.30       28.48      5.30 o
  -5  -2  13       77.19       90.05      7.33 o
  -4  -2  13        4.06        4.77      3.20 o
  -3  -2  13      281.97      312.49     11.52 o
  -2  -2  13      351.29      285.75      9.25 o
  -1  -2  13       60.17       66.72      7.39 o
   0  -2  13     1044.11      816.09     19.18 o
   1  -2  13       10.18        4.94      2.50 o
   2  -2  13        9.17        2.54      2.67 o
   3  -2  13       26.11       25.30      3.76 o
   4  -2  13        7.21        7.38      2.87 o
   5  -2  13        4.29        3.29      3.91 o
   6  -2  13       28.47       31.48      6.02 o
   7  -2  13        8.21        9.59      6.82 o
   8  -2  13       56.23       64.80     11.54 o
  -8  -1  13        0.32        1.75      4.40 o
  -7  -1  13       43.82       56.22      9.60 o
  -6  -1  13        1.96        2.92      3.64 o
  -5  -1  13        2.71        5.74      3.54 o
  -4  -1  13        6.82        7.50      3.38 o
  -3  -1  13      176.06      180.02     11.45 o
  -2  -1  13       17.38       22.16      3.55 o
  -1  -1  13        5.28        7.00      2.75 o
   0  -1  13      187.68      152.99      6.82 o
   1  -1  13      120.66      103.49      5.64 o
   2  -1  13       14.76       17.65      3.16 o
   3  -1  13        0.15        2.25      2.44 o
   4  -1  13        6.57        3.73      2.11 o
   5  -1  13        4.84        8.73      2.66 o
   6  -1  13        2.60        3.39      3.17 o
   7  -1  13       13.01       18.86      5.13 o
   8  -1  13       85.29       95.51      9.13 o
   9  -1  13       14.70       19.85      8.57 o
  -8   0  13        9.78       14.14      5.06 o
  -7   0  13       39.22       60.93      7.22 o
  -6   0  13      102.33      121.68     14.12 o
  -5   0  13        6.00        7.17      3.59 o
  -4   0  13        2.62        0.33      2.46 o
  -3   0  13       46.84       46.78      4.50 o
  -2   0  13      198.04      182.65     10.92 o
  -1   0  13      186.41      183.09      7.14 o
   0   0  13      164.45      109.65      5.70 o
   1   0  13        7.59        1.80      1.75 o
   2   0  13        0.38        2.58      2.00 o
   3   0  13      150.85      170.49      5.78 o
   4   0  13       28.81       21.79      3.13 o
   5   0  13       48.71       55.14      4.99 o
   6   0  13       52.79       48.79      5.02 o
   7   0  13       59.75       74.60      7.54 o
   8   0  13      333.57      284.25     19.91 o
   9   0  13      241.33      264.20     20.52 o
  10   0  13       93.44      124.00     16.34 o
  -7   1  13       52.70       52.34      6.83 o
  -6   1  13       61.63       74.34     10.72 o
  -5   1  13        4.43        6.47      3.57 o
  -4   1  13        0.90        2.69      2.56 o
  -3   1  13       12.88       12.97      2.22 o
  -2   1  13        4.50        6.88      1.85 o
  -1   1  13       31.56       35.20      2.76 o
   0   1  13      125.09      122.14      4.07 o
   1   1  13        4.66        7.82      1.85 o
   2   1  13       64.90       65.87      3.62 o
   3   1  13       10.81       18.77      2.35 o
   4   1  13       55.37       52.06      3.50 o
   5   1  13      304.28      339.06      9.55 o
   6   1  13      341.79      335.96     16.37 o
   7   1  13        0.27        4.58      3.26 o
   8   1  13       10.97        9.52      6.95 o
   9   1  13        0.77       12.02      7.56 o
  10   1  13        0.01       -4.39      5.94 o
  -7   2  13        4.72        7.43      5.14 o
  -6   2  13      250.14      304.43     10.47 o
  -5   2  13       26.25       34.58      4.50 o
  -4   2  13        3.65        3.00      1.93 o
  -3   2  13        5.38        3.15      1.73 o
  -2   2  13      102.75       80.05      8.67 o
  -1   2  13       25.57       25.03      2.67 o
   0   2  13      354.89      306.35     19.32 o
   1   2  13        9.21       12.14      2.20 o
   2   2  13      151.48      129.60      7.46 o
   3   2  13      268.13      269.93      6.72 o
   4   2  13      123.04      106.60      5.22 o
   5   2  13      399.61      419.00      9.46 o
   6   2  13      110.41       92.80      6.31 o
   7   2  13      275.83      311.83     11.12 o
   8   2  13       48.31       61.63     11.00 o
   9   2  13      104.46      159.91     16.67 o
  10   2  13       11.48       14.92      8.51 o
  -7   3  13       19.60       17.44      5.02 o
  -6   3  13       35.00       32.07      5.87 o
  -5   3  13        4.49        2.53      2.32 o
  -4   3  13       26.37       23.99      2.93 o
  -3   3  13       34.42       18.90      2.96 o
  -2   3  13       23.59       22.60      2.60 o
  -1   3  13      127.35      139.27      5.20 o
   0   3  13       27.13       25.57      3.29 o
   1   3  13      137.96      153.67      7.55 o
   2   3  13       70.72       73.93      3.97 o
   3   3  13      167.13      195.95      5.74 o
   4   3  13       17.80       13.38      2.41 o
   5   3  13       29.73       30.48      5.51 o
   6   3  13      127.71      133.42      6.42 o
   7   3  13        0.01        0.09      2.72 o
   8   3  13        1.57       -0.85      3.74 o
   9   3  13       81.74       93.91      9.85 o
  10   3  13       46.08       64.94     13.03 o
  11   3  13        5.66       13.70      9.32 o
  -6   4  13        9.47       10.02      3.61 o
  -5   4  13        2.83        2.97      2.58 o
  -4   4  13        5.39        5.07      2.31 o
  -3   4  13      329.06      337.05      9.84 o
  -2   4  13      416.43      422.56      9.45 o
  -1   4  13      616.03      632.97     11.66 o
   0   4  13     1186.93     1066.07     17.41 o
   1   4  13      194.45      181.07      6.77 o
   2   4  13     1275.36     1224.76     18.67 o
   3   4  13      235.25      237.57      6.81 o
   4   4  13      919.47      866.79     19.42 o
   5   4  13       57.03       53.97      5.83 o
   6   4  13      224.46      212.16      8.71 o
   7   4  13      210.83      224.45      9.99 o
   8   4  13      974.02      940.37     36.96 o
   9   4  13      370.89      366.61     18.46 o
  10   4  13        5.50        4.12      7.22 o
  11   4  13       70.11       57.17     13.30 o
  -6   5  13        2.85        6.45      3.59 o
  -5   5  13        0.04        1.18      3.02 o
  -4   5  13        0.68       -0.33      2.08 o
  -3   5  13       12.24       16.78      2.67 o
  -2   5  13       76.01       86.49      4.91 o
  -1   5  13      217.53      262.03      7.28 o
   0   5  13      173.77      183.91      6.55 o
   1   5  13       84.93       76.75      4.56 o
   2   5  13       25.25       21.95      2.99 o
   3   5  13      154.98      160.14      6.30 o
   4   5  13       48.16       54.28      5.39 o
   5   5  13        1.53        6.02      2.39 o
   6   5  13        3.51       -0.67      2.38 o
   7   5  13       31.28       28.30      4.74 o
   8   5  13        4.47        4.11      3.16 o
   9   5  13        7.46        3.08      3.38 o
  10   5  13        5.49        0.81      6.08 o
  11   5  13       25.13       16.61      9.65 o
  -5   6  13       37.30       24.20      4.41 o
  -4   6  13       10.29        9.55      3.15 o
  -3   6  13        0.62       -0.25      2.12 o
  -2   6  13        7.08        6.99      2.45 o
  -1   6  13       45.46       47.66      3.88 o
   0   6  13        1.33        1.11      2.06 o
   1   6  13      293.29      326.53      8.68 o
   2   6  13      321.26      312.30      8.33 o
   3   6  13       23.13       22.22      2.83 o
   4   6  13        4.86        6.03      2.47 o
   5   6  13        0.11        1.61      2.56 o
   6   6  13       37.25       39.10      5.21 o
   7   6  13        0.78        0.35      2.82 o
   8   6  13      424.81      412.48     14.32 o
   9   6  13      207.51      210.13     13.68 o
  10   6  13        2.90        7.38      7.05 o
  11   6  13        1.84        3.71      7.70 o
  -4   7  13        3.95        3.06      3.13 o
  -3   7  13        0.27        3.82      2.85 o
  -2   7  13       30.68       25.47      3.62 o
  -1   7  13       38.70       37.00      5.54 o
   0   7  13      144.16      144.45      6.83 o
   1   7  13        1.82        1.68      2.21 o
   2   7  13       15.47       11.47      2.70 o
   3   7  13      114.35      116.71      9.23 o
   4   7  13        0.15        2.31      2.15 o
   5   7  13        6.92       10.91      3.37 o
   6   7  13        1.77        3.13      2.85 o
   7   7  13        2.69        1.18      2.90 o
   8   7  13        4.53        1.29      3.28 o
   9   7  13       88.55       79.63      9.42 o
  10   7  13      161.54      163.83     13.02 o
  11   7  13        0.10        7.05      5.49 o
  -3   8  13        2.85        3.31      2.94 o
  -2   8  13       28.34       41.12      4.53 o
  -1   8  13        7.33       11.98      3.09 o
   0   8  13        8.37        6.25      2.68 o
   1   8  13      183.12      230.69      8.39 o
   2   8  13      632.34      656.30     17.13 o
   3   8  13      290.19      285.98     11.11 o
   4   8  13        3.60        2.57      2.73 o
   5   8  13       54.13       57.07     12.51 o
   6   8  13        2.67        8.26      3.92 o
   7   8  13      108.61      123.27      9.20 o
   8   8  13        7.03        3.22      3.98 o
   9   8  13      106.50      108.60     10.53 o
  10   8  13        0.39       -4.85      5.40 o
  -2   9  13       89.81      115.95      7.63 o
  -1   9  13       19.08       19.46      3.66 o
   0   9  13        1.77       -1.51      2.29 o
   1   9  13       25.32       32.73      3.96 o
   2   9  13        3.57        8.70      3.50 o
   3   9  13        0.20       -2.19      2.26 o
   4   9  13        7.30        4.73      3.23 o
   5   9  13       11.24       11.73      3.73 o
   6   9  13       17.68       16.26      4.03 o
   7   9  13        9.59        9.30      4.55 o
   8   9  13        5.03       -0.15      4.08 o
   9   9  13       73.35       68.43      8.26 o
  10   9  13      174.21      150.04     14.40 o
  -1  10  13        6.38        7.80      3.26 o
   0  10  13       24.23       18.38      3.68 o
   1  10  13        1.23        2.33      2.95 o
   2  10  13       95.40      106.62      9.02 o
   3  10  13      112.10      108.44      9.03 o
   4  10  13       34.26       37.23      6.31 o
   5  10  13        0.12        5.20      5.10 o
   6  10  13       18.94       12.59      4.50 o
   7  10  13       13.42       12.55      4.78 o
   8  10  13       19.27       14.51      4.53 o
   9  10  13        5.69       10.68      5.84 o
   2  11  13        5.54        7.14      3.69 o
   3  11  13      118.74      128.75      9.93 o
   4  11  13       74.58       74.52     20.08 o
   5  11  13        9.99        4.29      4.25 o
   6  11  13       12.70        8.15      4.58 o
   7  11  13       11.11       10.65      4.94 o
  -2  -7  14       27.65       28.17      6.33 o
  -1  -7  14        2.64        1.47      4.31 o
   0  -7  14        2.99        0.82      7.32 o
  -4  -6  14       95.34      107.65      9.17 o
  -3  -6  14       38.81       49.70      7.02 o
  -2  -6  14       49.53       39.34      6.35 o
  -1  -6  14       85.06      103.90     10.24 o
   0  -6  14       11.84       12.71      4.50 o
   1  -6  14      246.55      245.54     15.45 o
   2  -6  14      168.55      197.48     14.16 o
   3  -6  14       52.13       50.19      8.93 o
  -6  -5  14       32.74       57.85     14.45 o
  -5  -5  14       11.10       22.59      5.47 o
  -4  -5  14        6.47        1.71      3.84 o
  -3  -5  14        8.87       11.50      4.45 o
  -2  -5  14       19.85       28.17      5.24 o
  -1  -5  14       32.67       45.63      6.20 o
   0  -5  14        1.89        3.69      3.75 o
   1  -5  14        0.32       -0.44      3.39 o
   2  -5  14        0.40        3.55      4.57 o
   3  -5  14       55.59       38.04      7.74 o
   4  -5  14      124.10      141.06     11.04 o
   5  -5  14        6.79        5.21      4.96 o
  -6  -4  14       51.00       49.90      6.95 o
  -5  -4  14        9.21        6.51      4.34 o
  -4  -4  14        3.73        3.51      3.60 o
  -3  -4  14        3.00       -0.83      3.35 o
  -2  -4  14       12.31        1.74      3.26 o
  -1  -4  14      210.88      148.80      9.08 o
   0  -4  14       25.72       13.02      3.64 o
   1  -4  14        0.21       -0.85      2.96 o
   2  -4  14       70.09      105.72      9.89 o
   3  -4  14       11.57       15.83      5.33 o
   4  -4  14       23.09       27.00      7.70 o
   5  -4  14        7.67        6.77      5.09 o
   6  -4  14       20.09       33.58      7.83 o
  -7  -3  14        3.48        3.97      5.08 o
  -6  -3  14        0.46        5.63      4.45 o
  -5  -3  14      186.82      197.88     14.31 o
  -4  -3  14        0.18       -0.58      3.42 o
  -3  -3  14        4.68       13.03      4.18 o
  -2  -3  14        0.35       -0.69      2.84 o
  -1  -3  14       25.94       21.49      3.76 o
   0  -3  14       30.01       32.10      4.26 o
   1  -3  14        0.35        4.72      2.75 o
   2  -3  14       25.74       28.20      4.67 o
   3  -3  14        0.01        5.24      5.32 o
   4  -3  14      151.01      157.50     28.92 o
   5  -3  14        2.74       -0.35      6.08 o
   6  -3  14       13.69       15.60      5.42 o
   7  -3  14        4.46       14.64      8.88 o
  -7  -2  14        1.60        5.34      4.50 o
  -6  -2  14        0.27        2.40      3.98 o
  -5  -2  14        6.54        9.53      3.99 o
  -4  -2  14       12.57       18.02      4.60 o
  -3  -2  14        0.04       -1.88      2.82 o
  -2  -2  14        0.54        0.14      2.27 o
  -1  -2  14       81.47       85.29      5.69 o
   0  -2  14        5.35        5.10      3.61 o
   1  -2  14       38.13       28.24      3.96 o
   2  -2  14       46.20       39.20      4.41 o
   3  -2  14        8.61        6.74      3.36 o
   4  -2  14        2.98        2.51      3.09 o
   5  -2  14       33.16       28.93     12.42 o
   6  -2  14       51.09       52.62      7.68 o
   7  -2  14        7.66        9.79      7.29 o
   8  -2  14        4.13        7.90      7.02 o
  -7  -1  14       46.39       55.21      7.16 o
  -6  -1  14        3.27       -0.65      3.71 o
  -5  -1  14        5.25        6.92      3.92 o
  -4  -1  14        2.30        2.17      3.30 o
  -3  -1  14        0.95        2.52      2.60 o
  -2  -1  14       36.08       32.50      4.16 o
  -1  -1  14        0.47       -1.71      2.24 o
   0  -1  14       17.97       23.53      7.34 o
   1  -1  14       40.56       34.84      5.73 o
   2  -1  14        1.87       -1.12      2.08 o
   3  -1  14      201.35      183.12      7.49 o
   4  -1  14        7.96       12.60      3.52 o
   5  -1  14        0.22        5.32      3.15 o
   6  -1  14       18.41       16.48      5.10 o
   7  -1  14       43.28       37.18      6.40 o
   8  -1  14        0.07       -0.55      4.26 o
   9  -1  14       11.03       13.84      8.44 o
  -7   0  14       56.66       57.60      7.16 o
  -6   0  14       35.17       53.11     11.23 o
  -5   0  14        0.13       -0.51      3.53 o
  -4   0  14       12.42        7.32      3.51 o
  -3   0  14       78.91       76.81      5.68 o
  -2   0  14      100.22      129.29      6.72 o
  -1   0  14       47.09       48.39      4.57 o
   0   0  14      240.07      225.34      8.13 o
   1   0  14        2.70        2.18      2.19 o
   2   0  14      154.70      135.60      8.71 o
   3   0  14       31.58       32.70      3.76 o
   4   0  14      323.21      367.03     11.29 o
   5   0  14      108.19      107.56      6.84 o
   6   0  14      145.52      175.80     12.76 o
   7   0  14        0.66        8.16      5.10 o
   8   0  14      120.01      114.89     14.45 o
   9   0  14       10.08       10.53      8.64 o
  -7   1  14        1.04        0.32      3.99 o
  -6   1  14        1.37        5.02      4.14 o
  -5   1  14       10.51        9.35      4.10 o
  -4   1  14        0.07        1.19      2.73 o
  -3   1  14        0.04        2.99      2.63 o
  -2   1  14       10.44       11.37      3.03 o
  -1   1  14      236.82      208.16      6.29 o
   0   1  14      151.70      169.87      6.01 o
   1   1  14       30.89       36.51      3.48 o
   2   1  14       45.73       40.13      3.95 o
   3   1  14       34.23       32.17      3.45 o
   4   1  14       63.66       57.35      4.57 o
   5   1  14       55.53       58.29      6.82 o
   6   1  14       32.95       33.77      5.75 o
   7   1  14        2.53        1.91      5.06 o
   8   1  14        0.35        5.54      6.75 o
   9   1  14        5.55        6.68      7.70 o
  10   1  14       15.17       28.28     10.40 o
  -7   2  14        0.12        0.05      5.53 o
  -6   2  14       37.31       28.95      5.72 o
  -5   2  14        0.08        1.05      3.48 o
  -4   2  14       39.85       44.92      4.32 o
  -3   2  14        0.01        3.02      1.94 o
  -2   2  14      104.83      104.12      4.53 o
  -1   2  14      323.06      330.67      9.64 o
   0   2  14      437.96      418.24      9.82 o
   1   2  14      154.58      143.36      5.57 o
   2   2  14        0.10        1.66      1.81 o
   3   2  14      275.87      263.29      6.90 o
   4   2  14       96.79      123.00      5.40 o
   5   2  14      151.29      135.06      6.59 o
   6   2  14      214.51      238.32     12.73 o
   7   2  14       23.37       25.29      4.41 o
   8   2  14       19.43       33.35      9.52 o
   9   2  14       14.86       14.04      8.37 o
  10   2  14        3.29       -4.52      6.28 o
  -6   3  14       24.29       26.76      5.42 o
  -5   3  14       32.00       36.72      4.13 o
  -4   3  14        0.53        0.83      2.15 o
  -3   3  14      123.08      115.97      5.06 o
  -2   3  14        4.72        5.96      2.00 o
  -1   3  14        4.66        3.66      2.04 o
   0   3  14       79.05       75.33      4.62 o
   1   3  14      162.18      151.90      6.23 o
   2   3  14       91.68       89.89      5.30 o
   3   3  14      219.84      187.95      6.34 o
   4   3  14       20.33       26.24      3.35 o
   5   3  14        4.91        5.70      2.45 o
   6   3  14       47.36       55.80      6.34 o
   7   3  14        0.24       -1.92      3.48 o
   8   3  14        7.17        9.22      4.63 o
   9   3  14      126.95      133.86     16.34 o
  10   3  14        0.78        0.54      7.02 o
  -6   4  14       55.01       63.14      7.48 o
  -5   4  14        5.25        7.55      3.21 o
  -4   4  14        0.23        1.93      2.36 o
  -3   4  14        5.02        2.55      2.15 o
  -2   4  14        1.69       -0.03      1.82 o
  -1   4  14        2.25        4.31      2.03 o
   0   4  14        1.33        1.59      1.99 o
   1   4  14       25.40       20.10      2.96 o
   2   4  14      148.58      165.29      6.17 o
   3   4  14      292.83      279.89      7.78 o
   4   4  14      210.04      236.55      8.34 o
   5   4  14      369.30      363.55     10.53 o
   6   4  14      441.00      494.55     24.32 o
   7   4  14        0.20       -2.57      2.57 o
   8   4  14       85.08       73.00      7.08 o
   9   4  14       57.31       34.16     10.46 o
  10   4  14        0.87        9.05      7.90 o
  -5   5  14        0.18       -0.26      3.06 o
  -4   5  14       53.06       57.10      5.13 o
  -3   5  14       22.49       17.07      3.90 o
  -2   5  14      255.86      265.46      8.43 o
  -1   5  14      247.96      237.96      7.23 o
   0   5  14      113.29      139.51      6.32 o
   1   5  14      110.67      131.36      5.93 o
   2   5  14      147.93      141.65      5.90 o
   3   5  14      107.00      107.56      6.46 o
   4   5  14       12.83       13.08      2.88 o
   5   5  14        0.05        0.33      2.10 o
   6   5  14       15.59       16.80      6.70 o
   7   5  14        5.68        6.78      5.56 o
   8   5  14       26.98       36.81      5.52 o
   9   5  14       54.35       41.80      7.82 o
  10   5  14      147.11      185.09     19.71 o
  -5   6  14        2.13        8.10      8.10 o
  -4   6  14       12.71       10.36      3.34 o
  -3   6  14       64.40       65.57      4.77 o
  -2   6  14       32.86       34.07      3.93 o
  -1   6  14       79.94       73.84      5.06 o
   0   6  14        4.71        3.15      2.17 o
   1   6  14       64.63       64.36      4.73 o
   2   6  14        0.00        1.57      2.09 o
   3   6  14        2.12        1.38      2.14 o
   4   6  14        0.69        0.27      2.09 o
   5   6  14       35.74       36.87      5.12 o
   6   6  14      128.69      154.51      9.02 o
   7   6  14      102.51       99.40      7.77 o
   8   6  14       29.98       27.50      6.26 o
   9   6  14       21.42        8.75      7.49 o
  10   6  14       58.52       65.14     29.46 o
  -4   7  14        0.13       -0.93      3.07 o
  -3   7  14       27.91       30.04      4.44 o
  -2   7  14      103.34       84.05      5.79 o
  -1   7  14      157.31      150.74      8.73 o
   0   7  14       45.69       47.83      4.46 o
   1   7  14        8.70        8.14      2.56 o
   2   7  14       61.80       72.41      4.80 o
   3   7  14        1.45        1.93      3.60 o
   4   7  14       12.18       14.08      3.25 o
   5   7  14        4.43        5.11      3.06 o
   6   7  14       16.24       13.07      4.05 o
   7   7  14       15.83        9.17      3.79 o
   8   7  14       78.14       64.75      6.75 o
   9   7  14      102.70       91.92     13.47 o
  10   7  14        4.72        3.04      4.52 o
  -3   8  14       58.93       64.19      7.61 o
  -2   8  14       45.35       38.19      5.77 o
  -1   8  14       26.46       17.51      3.63 o
   0   8  14       25.86       33.98      4.06 o
   1   8  14       50.15       48.32      7.35 o
   2   8  14       17.63       17.20      6.44 o
   3   8  14      858.62      896.48     21.11 o
   4   8  14        7.63        5.06      3.36 o
   5   8  14      264.11      275.91     11.54 o
   6   8  14       60.98       60.75      8.35 o
   7   8  14        5.64        2.48      5.20 o
   8   8  14       59.00       58.74      8.26 o
   9   8  14        5.02       -2.78      4.01 o
  10   8  14        1.17        2.43      4.74 o
  -1   9  14        0.12        0.62      2.75 o
   0   9  14       11.09        6.69      2.95 o
   1   9  14        0.05        2.22      2.52 o
   2   9  14       20.08       32.21      5.05 o
   3   9  14       33.27       25.65      4.81 o
   4   9  14        0.93        3.04      5.74 o
   5   9  14        0.00        0.53      4.46 o
   6   9  14       18.71       10.25      4.48 o
   7   9  14        0.05        3.91      4.19 o
   8   9  14        0.22        6.74      4.51 o
   9   9  14      109.98      101.92     10.81 o
   0  10  14        3.23        1.37      2.94 o
   1  10  14      101.09      118.18      7.49 o
   2  10  14        3.51        4.48      3.04 o
   3  10  14       56.23       43.88      6.83 o
   4  10  14      249.15      265.40     13.50 o
   5  10  14        2.67        3.00      4.17 o
   6  10  14        2.56        2.96      3.93 o
   7  10  14        4.19        2.25      3.96 o
   8  10  14        0.69        1.97      4.00 o
   3  11  14       57.50       58.85     17.99 o
   4  11  14        0.03        0.91      3.82 o
   5  11  14       14.25       12.39      5.21 o
   6  11  14        1.44       -0.25      4.07 o
  -2  -6  15        8.50       11.42      4.94 o
  -1  -6  15        6.70        4.30      4.57 o
   0  -6  15       28.71       21.97      5.62 o
   1  -6  15       13.17       29.53      7.46 o
  -4  -5  15       26.13       27.06      5.93 o
  -3  -5  15        0.01        1.82      3.96 o
  -2  -5  15        0.35        0.99      4.10 o
  -1  -5  15        0.13        3.38      3.87 o
   0  -5  15       22.95       26.05      5.48 o
   1  -5  15        3.63        0.82      3.98 o
   2  -5  15       41.97       28.62      7.32 o
   3  -5  15        0.67        4.76      5.34 o
  -5  -4  15        9.01       16.84      6.34 o
  -4  -4  15       24.70       24.21      5.58 o
  -3  -4  15        0.05        1.56      3.79 o
  -2  -4  15       23.23       21.51      5.09 o
  -1  -4  15       69.80       51.67      6.52 o
   0  -4  15       61.87       73.07      6.34 o
   1  -4  15        3.05        4.76      3.39 o
   2  -4  15      235.06      305.27     15.61 o
   3  -4  15        0.24        1.89      4.67 o
   4  -4  15      105.40       93.63     10.38 o
   5  -4  15        9.67       13.49     10.46 o
  -6  -3  15        0.32        5.05      5.53 o
  -5  -3  15       50.29       69.03     12.21 o
  -4  -3  15       12.19        4.05      4.08 o
  -3  -3  15        9.81       11.55      4.33 o
  -2  -3  15       45.01       39.38      5.69 o
  -1  -3  15        0.51        0.43      3.11 o
   0  -3  15       18.27       19.34      3.94 o
   1  -3  15        6.92        1.80      3.93 o
   2  -3  15       10.82       13.00      3.76 o
   3  -3  15        7.92        4.89      3.80 o
   4  -3  15        3.08        4.93      4.91 o
   5  -3  15       21.95       16.88      6.15 o
   6  -3  15       90.81       78.99      9.67 o
  -6  -2  15       57.56       67.45      7.71 o
  -5  -2  15      100.10      124.95      9.08 o
  -4  -2  15      131.42      147.17      9.98 o
  -3  -2  15        8.66        4.75      3.43 o
  -2  -2  15       62.09       67.48      6.65 o
  -1  -2  15       36.91       31.31      4.25 o
   0  -2  15        0.01       -0.27      2.54 o
   1  -2  15        0.16       -1.41      2.39 o
   2  -2  15        0.02        3.33      2.93 o
   3  -2  15       48.61       46.86      5.95 o
   4  -2  15      119.38      148.22     12.25 o
   5  -2  15       80.47       93.16      9.47 o
   6  -2  15        1.50        3.28      4.91 o
   7  -2  15       43.48       54.41     11.41 o
  -6  -1  15       41.03       46.92      6.97 o
  -5  -1  15       11.39       10.60      5.11 o
  -4  -1  15       42.50       51.90      6.21 o
  -3  -1  15        0.45        2.15      3.07 o
  -2  -1  15        1.07        0.20      2.60 o
  -1  -1  15       69.13       80.94     10.72 o
   0  -1  15       43.65       42.15      4.59 o
   1  -1  15        9.83        9.01      2.95 o
   2  -1  15        7.85        6.65      2.88 o
   3  -1  15       66.14       61.45      5.24 o
   4  -1  15        0.08        1.07      3.04 o
   5  -1  15        0.17        0.07      3.74 o
   6  -1  15        5.88       19.51      8.24 o
   7  -1  15      204.59      264.27     19.58 o
   8  -1  15       19.31       24.30      8.64 o
  -6   0  15        7.51       11.87      4.77 o
  -5   0  15        0.02       -1.46      3.58 o
  -4   0  15       20.14       31.90      5.59 o
  -3   0  15       45.29       55.72      9.44 o
  -2   0  15        7.76        4.71      2.83 o
  -1   0  15      217.91      239.19      8.91 o
   0   0  15      381.73      317.67     11.62 o
   1   0  15       48.79       45.09      4.46 o
   2   0  15      302.33      241.66      8.63 o
   3   0  15        0.25        0.54      2.68 o
   4   0  15        0.07       -0.20      2.80 o
   5   0  15      126.51      165.77      7.68 o
   6   0  15      293.00      277.65     13.39 o
   7   0  15        0.18        4.68      4.13 o
   8   0  15       72.45       74.25     12.89 o
   9   0  15       16.37       18.29      9.86 o
  -6   1  15        6.16        6.01      4.29 o
  -5   1  15       11.77       19.10      4.97 o
  -4   1  15        0.44       -0.90      3.49 o
  -3   1  15        1.32        3.93      2.92 o
  -2   1  15        0.11       -1.03      2.47 o
  -1   1  15       87.52      103.92      6.30 o
   0   1  15      312.12      333.32     12.97 o
   1   1  15      154.59      151.76      9.55 o
   2   1  15      132.71      123.76      6.29 o
   3   1  15      248.49      232.14      8.10 o
   4   1  15       13.50       11.33      3.06 o
   5   1  15        5.70        9.78      3.00 o
   6   1  15       33.87       23.12      6.38 o
   7   1  15        0.68        1.83      4.01 o
   8   1  15       15.22       25.58      9.18 o
   9   1  15        0.01       -0.27      7.09 o
  -6   2  15       58.60       64.84      7.61 o
  -5   2  15       71.69       95.08      8.19 o
  -4   2  15       10.90       13.24      3.99 o
  -3   2  15        0.02        1.07      2.70 o
  -2   2  15       42.24       34.90      3.25 o
  -1   2  15       57.84       53.80      3.62 o
   0   2  15       85.98       68.55      4.22 o
   1   2  15      100.67       95.75      5.22 o
   2   2  15       42.90       32.31      3.58 o
   3   2  15       12.42        7.91      2.39 o
   4   2  15       26.28       28.66      3.71 o
   5   2  15      117.58      114.18      7.93 o
   6   2  15       30.75       41.40      5.84 o
   7   2  15        4.29        6.48      6.35 o
   8   2  15       18.82       34.16     10.26 o
   9   2  15       73.22       86.61     14.38 o
  -6   3  15       18.40       13.23      7.97 o
  -5   3  15       23.10       38.51      5.48 o
  -4   3  15      128.95      133.33      6.25 o
  -3   3  15        1.69        1.79      2.14 o
  -2   3  15        0.10       -0.25      1.96 o
  -1   3  15      140.07      137.82      5.52 o
   0   3  15        8.54       11.39      2.99 o
   1   3  15      190.27      196.12      8.02 o
   2   3  15       92.81       87.08      6.84 o
   3   3  15        0.01        0.24      1.99 o
   4   3  15        0.73       -0.64      2.03 o
   5   3  15        7.98        8.11      2.91 o
   6   3  15       16.21       11.67      3.19 o
   7   3  15        2.63        2.30      6.14 o
   8   3  15       18.95       10.06      7.76 o
   9   3  15        8.59       14.72      8.24 o
  10   3  15        9.63        8.24      8.17 o
  -5   4  15        1.32        5.50      3.07 o
  -4   4  15      158.06      175.36      7.84 o
  -3   4  15        0.17        0.09      2.12 o
  -2   4  15        6.99        7.33      2.40 o
  -1   4  15        4.02        6.48      2.39 o
   0   4  15       14.63       15.31      3.01 o
   1   4  15        3.30        2.78      2.28 o
   2   4  15       12.18       16.55      2.81 o
   3   4  15       53.08       57.14      4.17 o
   4   4  15      612.61      581.05     15.93 o
   5   4  15      600.72      588.43     17.16 o
   6   4  15      336.70      306.28     12.21 o
   7   4  15      128.23      135.81     23.52 o
   8   4  15      130.30      121.57     15.46 o
   9   4  15      150.70      147.97     17.28 o
  10   4  15        1.48        8.84      7.76 o
  -5   5  15        0.46        3.04      7.16 o
  -4   5  15       95.77      104.59      7.01 o
  -3   5  15       52.33       50.29      4.38 o
  -2   5  15       27.31       21.05      3.62 o
  -1   5  15        0.07        2.70      2.33 o
   0   5  15        0.29        1.19      2.28 o
   1   5  15      112.67      127.22      6.11 o
   2   5  15        0.75        2.90      2.14 o
   3   5  15        5.50        5.00      2.32 o
   4   5  15        3.24        3.45      2.54 o
   5   5  15       36.15       23.79      3.69 o
   6   5  15        0.79        0.98      2.92 o
   7   5  15       20.20       22.65      4.59 o
   8   5  15       46.76       44.67      7.73 o
   9   5  15       13.82       18.02      9.05 o
  10   5  15       11.77        4.25      7.63 o
  -4   6  15        1.91        3.53      3.07 o
  -3   6  15        3.00        2.07      2.61 o
  -2   6  15       54.40       52.30      4.88 o
  -1   6  15      138.81      146.17      6.91 o
   0   6  15      116.73      114.02      6.10 o
   1   6  15       15.70       14.37      3.00 o
   2   6  15       93.15       78.87      5.02 o
   3   6  15        5.83        2.11      2.58 o
   4   6  15      677.48      620.16     44.93 o
   5   6  15      373.55      388.78     13.79 o
   6   6  15      535.66      534.31     16.76 o
   7   6  15       32.45       24.29      5.00 o
   8   6  15       84.85       77.58     15.36 o
   9   6  15       35.38       23.97      6.63 o
  10   6  15      143.35      131.82     12.60 o
  -3   7  15        3.29        6.49      3.32 o
  -2   7  15       44.73       45.09      4.88 o
  -1   7  15        3.10        7.26      2.97 o
   0   7  15       48.86       47.56      5.25 o
   1   7  15       78.58       80.25      5.80 o
   2   7  15       38.61       30.37     10.20 o
   3   7  15       14.37        9.72      3.13 o
   4   7  15        2.03        2.40      2.60 o
   5   7  15       32.45       41.09     11.47 o
   6   7  15       27.32       35.53      5.59 o
   7   7  15        1.55        7.36      4.42 o
   8   7  15        8.72        8.86      4.94 o
   9   7  15       37.65       25.52      6.84 o
  10   7  15       28.80       16.35      6.70 o
  -2   8  15      337.40      425.90     13.77 o
  -1   8  15       36.34       37.75      4.66 o
   0   8  15       94.13       97.89      6.97 o
   1   8  15        1.42        2.79      2.70 o
   2   8  15        3.98        0.54      3.09 o
   3   8  15      241.15      250.28     10.79 o
   4   8  15      247.37      245.70     15.05 o
   5   8  15        9.31       12.63      5.06 o
   6   8  15        0.00        0.46      3.58 o
   7   8  15        1.38        0.34      4.29 o
   8   8  15       15.45       11.97      5.38 o
   9   8  15       30.44       38.18     11.10 o
   0   9  15       19.49       16.98      3.78 o
   1   9  15        3.68        3.44      3.19 o
   2   9  15       10.15        4.30      3.58 o
   3   9  15       13.59       13.80      4.03 o
   4   9  15      117.31      128.31     10.70 o
   5   9  15      166.16      181.55     12.10 o
   6   9  15       64.14       61.22      8.25 o
   7   9  15        1.01        0.66      4.05 o
   8   9  15       31.17       16.79     11.21 o
   2  10  15        0.73        1.38      3.11 o
   3  10  15       61.38       68.83      8.51 o
   4  10  15      314.30      333.23     15.93 o
   5  10  15      117.91       94.72      9.59 o
   6  10  15        4.58        4.40      4.07 o
   7  10  15        9.09        5.73      4.72 o
  -2  -5  16        7.86        9.93      4.94 o
  -1  -5  16        0.48       -3.87      3.87 o
   0  -5  16        3.90       -1.13      4.15 o
   1  -5  16        1.93        1.89      5.29 o
   2  -5  16        2.94        5.80      5.65 o
  -4  -4  16       21.15       25.35     10.76 o
  -3  -4  16        6.87       12.38      4.83 o
  -2  -4  16        3.81        2.50      3.94 o
  -1  -4  16       69.32       73.02      7.61 o
   0  -4  16       38.81       37.30      6.12 o
   1  -4  16       57.42       86.04      8.15 o
   2  -4  16        7.12       10.72      5.85 o
   3  -4  16      276.07      307.02     16.56 o
   4  -4  16       52.84       59.30      9.35 o
  -5  -3  16        7.18        2.87      6.01 o
  -4  -3  16       49.38       55.17      7.60 o
  -3  -3  16       12.82       18.97      5.24 o
  -2  -3  16       16.95       11.54      4.56 o
  -1  -3  16        0.23       -0.87      3.41 o
   0  -3  16        5.88       11.48      3.67 o
   1  -3  16       37.38       45.51      6.27 o
   2  -3  16        4.22        6.05      4.14 o
   3  -3  16        5.95        7.00      5.31 o
   4  -3  16       34.17       19.63     10.06 o
   5  -3  16       38.73       29.10      7.03 o
  -5  -2  16        0.94        4.50      4.52 o
  -4  -2  16       56.70       54.18      7.08 o
  -3  -2  16       78.09       74.19     15.50 o
  -2  -2  16        0.00        0.57      3.38 o
  -1  -2  16        0.19        3.00      2.99 o
   0  -2  16        0.44       -2.16      2.87 o
   1  -2  16      143.70      111.95      6.99 o
   2  -2  16        8.52       16.87      6.89 o
   3  -2  16        6.40        5.20      3.63 o
   4  -2  16      188.53      222.27     13.58 o
   5  -2  16        2.23        4.63      4.95 o
   6  -2  16        0.47       14.99      7.83 o
  -5  -1  16        3.23        8.93      4.67 o
  -4  -1  16        0.37        4.61      3.93 o
  -3  -1  16       24.57       38.62      8.59 o
  -2  -1  16        9.49        7.43      3.31 o
  -1  -1  16       46.69       45.27      5.09 o
   0  -1  16       19.03       20.11      3.97 o
   1  -1  16        4.34       11.06      3.44 o
   2  -1  16       41.70       46.45      7.36 o
   3  -1  16        0.52       -2.49      3.20 o
   4  -1  16       31.98       40.25      5.58 o
   5  -1  16        8.85        9.29      4.99 o
   6  -1  16       77.86       80.87     12.22 o
   7  -1  16       13.95        0.47      6.55 o
  -5   0  16        1.32        1.42      4.03 o
  -4   0  16       35.30       49.83      6.71 o
  -3   0  16      211.53      230.59     15.19 o
  -2   0  16       21.85       34.98      6.03 o
  -1   0  16        1.18        7.52      3.11 o
   0   0  16      176.42      193.67      8.44 o
   1   0  16        0.07       -0.26      2.37 o
   2   0  16        0.14        3.38      2.68 o
   3   0  16        2.83        0.41      2.69 o
   4   0  16       53.86       55.75      5.78 o
   5   0  16        4.00        3.58      4.20 o
   6   0  16      114.98      103.89     13.03 o
   7   0  16        3.30        3.65      6.01 o
  -5   1  16       36.02       43.95      6.71 o
  -4   1  16        0.61        5.17      3.61 o
  -3   1  16       14.05        4.02      3.43 o
  -2   1  16        2.79        5.99      3.07 o
  -1   1  16       86.67       73.28     10.17 o
   0   1  16      251.52      268.48      9.57 o
   1   1  16        7.24       11.63      3.20 o
   2   1  16        0.04        4.37      2.59 o
   3   1  16       28.52       18.75      4.21 o
   4   1  16        1.31        1.43      2.84 o
   5   1  16       77.88       59.86      7.35 o
   6   1  16       14.45       36.65      6.40 o
   7   1  16        0.57        4.87      4.59 o
   8   1  16        1.10        7.56      7.29 o
  -5   2  16       83.62       87.27      8.16 o
  -4   2  16        3.35        8.87      4.23 o
  -3   2  16        8.85        6.28      3.61 o
  -2   2  16        0.65        5.38      3.21 o
  -1   2  16       49.57       55.19      9.44 o
   0   2  16       39.58       49.72      5.00 o
   1   2  16        3.72        2.47      2.65 o
   2   2  16       35.53       32.27      4.20 o
   3   2  16       11.41       12.12      3.24 o
   4   2  16       65.26       67.26      5.24 o
   5   2  16       15.50       12.27      7.39 o
   6   2  16      414.35      464.12     17.38 o
   7   2  16       46.10       60.21     11.81 o
   8   2  16      113.32      142.23     16.74 o
   9   2  16        4.75        3.38      7.90 o
  -5   3  16        0.09        1.04      4.20 o
  -4   3  16       13.69       11.75      4.46 o
  -3   3  16        7.64        8.47      2.77 o
  -2   3  16        6.71        4.96      2.22 o
  -1   3  16        8.81        6.27      2.17 o
   0   3  16       47.38       47.37      4.89 o
   1   3  16       87.94       81.05      5.71 o
   2   3  16        0.00        1.23      2.10 o
   3   3  16        0.00        0.36      2.09 o
   4   3  16        2.66       -0.38      2.52 o
   5   3  16       12.45       13.12      4.17 o
   6   3  16        2.22       -0.14      3.08 o
   7   3  16        0.90       -0.68      5.81 o
   8   3  16        3.06       -0.81      7.49 o
   9   3  16        1.06        4.59      7.90 o
  -4   4  16       34.70       33.63      4.17 o
  -3   4  16       33.01       37.14      5.27 o
  -2   4  16      107.42      125.74      6.74 o
  -1   4  16       47.22       44.84      4.49 o
   0   4  16      365.53      410.87     10.76 o
   1   4  16        7.71        6.89      2.63 o
   2   4  16       12.95       12.69      2.85 o
   3   4  16      124.86      105.44      5.66 o
   4   4  16        4.68        8.26      4.18 o
   5   4  16      141.15      153.66      8.68 o
   6   4  16      103.55      134.67     15.39 o
   7   4  16       46.37       28.82      9.32 o
   8   4  16       82.46       91.94     14.18 o
   9   4  16       36.24       48.13     12.08 o
  -4   5  16       34.52       42.25      4.55 o
  -3   5  16       79.27      105.11      6.03 o
  -2   5  16       14.13       12.76      3.00 o
  -1   5  16       73.71       76.33      6.02 o
   0   5  16       10.53        9.47      2.84 o
   1   5  16        0.01        1.77      2.41 o
   2   5  16       12.05       11.99      2.89 o
   3   5  16       34.50       39.37      5.32 o
   4   5  16        7.54        8.02      2.94 o
   5   5  16        0.97        3.23      3.28 o
   6   5  16        7.46        3.89      4.22 o
   7   5  16        9.81        2.78      4.25 o
   8   5  16       26.93       21.05      7.56 o
   9   5  16       52.18       64.67     13.70 o
  -3   6  16       22.22       26.83      4.01 o
  -2   6  16        2.32        6.16      2.75 o
  -1   6  16       21.54       16.70      3.49 o
   0   6  16       48.51       50.10      5.93 o
   1   6  16       56.12       59.78      5.43 o
   2   6  16       17.20       15.42      3.48 o
   3   6  16       26.32       22.28      4.50 o
   4   6  16        4.01        5.46      3.12 o
   5   6  16      106.88       99.54      9.71 o
   6   6  16      159.14      158.51     28.18 o
   7   6  16      150.64      176.38     12.96 o
   8   6  16      275.51      314.06     16.87 o
   9   6  16       16.43        9.05     13.16 o
  -2   7  16       34.78       29.23      4.60 o
  -1   7  16        7.48       10.17      3.42 o
   0   7  16       79.74       81.66      5.72 o
   1   7  16       40.07       39.80      4.80 o
   2   7  16        2.71        1.98      3.20 o
   3   7  16       24.09       17.35      4.04 o
   4   7  16      110.51       89.34     16.92 o
   5   7  16        1.01        3.42      3.98 o
   6   7  16       29.86       47.78      7.68 o
   7   7  16       30.38       35.55      7.55 o
   8   7  16        2.19        2.66      4.55 o
   9   7  16       52.92       51.62      9.00 o
  -1   8  16      165.64      195.51      8.62 o
   0   8  16      203.95      210.80     11.26 o
   1   8  16       32.33       28.43      6.20 o
   2   8  16        6.83        7.95      3.79 o
   3   8  16       90.07       73.33      6.99 o
   4   8  16        0.34       -0.52      3.88 o
   5   8  16        0.29        3.24      3.88 o
   6   8  16       24.28       21.36      8.74 o
   7   8  16       20.65       22.47      6.24 o
   8   8  16       52.45       47.67     17.35 o
   1   9  16        0.48        4.21      3.61 o
   2   9  16        2.61        1.61      3.66 o
   3   9  16        0.01        1.26      3.43 o
   4   9  16       31.85       37.28      7.18 o
   5   9  16       34.13       33.84      6.96 o
   6   9  16        9.82       16.13      5.47 o
   7   9  16       58.01       55.24      8.43 o
   4  10  16        0.74        3.42      4.41 o
   5  10  16      119.94      122.60     11.09 o
  -2  -4  17      154.61      152.26     13.41 o
  -1  -4  17       17.26       12.21      6.87 o
   0  -4  17       21.18       22.84      5.78 o
   1  -4  17        2.20       -0.84      4.07 o
   2  -4  17       10.55       12.74      6.21 o
  -3  -3  17        1.22       -1.19      3.95 o
  -2  -3  17       19.37       21.97      5.40 o
  -1  -3  17        4.31        5.27      4.02 o
   0  -3  17        2.52        5.07      4.26 o
   1  -3  17       30.17       41.33      6.27 o
   2  -3  17       39.04       30.63      6.76 o
   3  -3  17       45.58       70.17      9.71 o
   4  -3  17       32.92       38.46     13.16 o
  -4  -2  17       90.76       85.31     13.10 o
  -3  -2  17        1.72        2.37      4.08 o
  -2  -2  17       35.47       25.21      5.30 o
  -1  -2  17       13.07        2.94      3.73 o
   0  -2  17        0.77        2.25      3.73 o
   1  -2  17       78.29       68.23      7.16 o
   2  -2  17       21.42       30.23      5.78 o
   3  -2  17       10.82        6.60      4.27 o
   4  -2  17       57.36       53.42      8.43 o
   5  -2  17        2.50       -1.28      5.06 o
  -4  -1  17       10.33        8.94      4.99 o
  -3  -1  17       29.22       34.80      5.94 o
  -2  -1  17       10.08       12.60      4.21 o
  -1  -1  17        3.15        2.47      3.19 o
   0  -1  17        0.14       -0.15      2.87 o
   1  -1  17        1.44        2.26      3.45 o
   2  -1  17       27.32       27.48      5.33 o
   3  -1  17        3.71        8.21      4.01 o
   4  -1  17        1.96        5.14      3.96 o
   5  -1  17        8.33        9.38      5.42 o
   6  -1  17        5.46       -2.09      6.28 o
  -4   0  17       65.52       82.13      9.22 o
  -3   0  17       56.72       86.30      7.97 o
  -2   0  17       41.20       44.55      5.39 o
  -1   0  17      128.78      153.49      9.44 o
   0   0  17       17.05       12.77      3.67 o
   1   0  17        0.00        1.19      2.93 o
   2   0  17        7.41        6.85      3.66 o
   3   0  17        0.06        3.35      3.44 o
   4   0  17        9.97        9.76      4.12 o
   5   0  17      133.19      176.62     19.20 o
   6   0  17       69.08       71.55     12.29 o
   7   0  17       37.92       44.08     10.40 o
  -4   1  17       75.44       86.47      8.27 o
  -3   1  17       28.84       35.07      5.93 o
  -2   1  17       69.78       81.56      7.65 o
  -1   1  17       19.33       30.86      5.02 o
   0   1  17       18.87       16.84      3.79 o
   1   1  17       65.59       79.65      6.30 o
   2   1  17       87.79       78.83      6.78 o
   3   1  17       22.38       17.42      4.20 o
   4   1  17        1.44        6.02      4.46 o
   5   1  17       45.04       52.58     10.19 o
   6   1  17        0.30       -0.14      5.67 o
   7   1  17        0.97       -3.24      5.06 o
   8   1  17        5.84        0.88      7.76 o
  -4   2  17       21.86       10.42      4.51 o
  -3   2  17        0.28       -2.41      3.46 o
  -2   2  17       32.58       37.72      5.88 o
  -1   2  17       42.40       46.72      6.49 o
   0   2  17       51.73       48.53      5.32 o
   1   2  17      103.21      100.96      7.82 o
   2   2  17       86.17       70.35      8.34 o
   3   2  17        0.01        1.66      3.19 o
   4   2  17        5.64        4.29      4.79 o
   5   2  17        0.97       -0.38      4.00 o
   6   2  17        4.84        7.06      4.52 o
   7   2  17      122.99      132.71     15.93 o
   8   2  17      308.05      296.54     22.68 o
  -4   3  17        0.27        2.57      4.18 o
  -3   3  17        1.88        4.62      4.04 o
  -2   3  17        7.95       12.69      4.16 o
  -1   3  17       44.05       50.59      6.20 o
   0   3  17        0.66        2.17      2.10 o
   1   3  17        0.20        2.70      2.79 o
   2   3  17       99.18      107.05      7.73 o
   3   3  17       64.85       53.70      5.63 o
   4   3  17        9.88        6.70      5.16 o
   5   3  17       54.12       48.43      6.93 o
   6   3  17        0.77        3.24      4.40 o
   7   3  17        2.82       -2.16      5.94 o
   8   3  17        8.55       10.13      8.44 o
  -3   4  17       18.90       21.60      3.77 o
  -2   4  17        0.13        2.92      2.61 o
  -1   4  17       31.91       32.34      3.79 o
   0   4  17       35.03       33.89      4.09 o
   1   4  17        0.28        3.73      2.95 o
   2   4  17       66.12       60.55      5.43 o
   3   4  17       19.52       13.54      4.03 o
   4   4  17        1.86        0.22      3.17 o
   5   4  17       50.06       51.48     14.03 o
   6   4  17       41.98       41.58     10.73 o
   7   4  17       49.68       32.13     10.60 o
   8   4  17       78.49       73.11     14.11 o
   9   4  17        2.30       -0.20      8.03 o
  -3   5  17        4.22        7.34      3.20 o
  -2   5  17       93.99       97.13      5.88 o
  -1   5  17       14.30       10.22      3.23 o
   0   5  17        3.59        2.36      2.61 o
   1   5  17      117.22      122.98      7.19 o
   2   5  17        3.55        1.59      2.63 o
   3   5  17       37.95       45.43      5.69 o
   4   5  17        1.52        2.32      3.28 o
   5   5  17        0.10       -1.95      2.96 o
   6   5  17       35.88       43.80      7.64 o
   7   5  17       20.63       19.79     10.97 o
   8   5  17        3.12        7.49      7.63 o
   9   5  17      170.23      183.54     20.45 o
  -2   6  17       59.01       63.85      5.23 o
  -1   6  17        3.37        4.65      3.17 o
   0   6  17       27.00       31.10      4.28 o
   1   6  17       79.17      100.58      6.71 o
   2   6  17      210.79      239.51     10.98 o
   3   6  17        1.25        2.34      3.36 o
   4   6  17       36.53       52.73      6.30 o
   5   6  17       12.28        8.96      4.77 o
   6   6  17      359.96      344.34     16.90 o
   7   6  17      247.13      262.37     26.46 o
   8   6  17       78.91       87.07     19.98 o
  -1   7  17       55.18       52.74      5.35 o
   0   7  17        1.15        3.77      3.12 o
   1   7  17        0.84        5.36      3.29 o
   2   7  17        5.81        1.52      3.45 o
   3   7  17        0.50       -0.08      3.30 o
   4   7  17       21.45       15.13      5.78 o
   5   7  17       62.06       63.24      8.72 o
   6   7  17       60.96       62.40      8.85 o
   7   7  17       10.72        8.55      5.06 o
   8   7  17        0.00        0.90      4.77 o
   0   8  17      141.75      149.61      8.50 o
   1   8  17       46.67       37.71      5.36 o
   2   8  17       18.00       12.94      5.06 o
   3   8  17       26.32       15.74      4.59 o
   4   8  17       58.12       29.14     14.24 o
   5   8  17       26.96       25.02      6.33 o
   6   8  17      199.46      210.79     24.67 o
   7   8  17       97.25       86.09     20.05 o
   2   9  17        9.81        6.01      8.10 o
   3   9  17       58.81       88.14      9.97 o
   4   9  17        5.02        6.26      4.74 o
   5   9  17       11.38        5.61      7.43 o
   6   9  17       28.89       28.35      7.01 o
  -1  -3  18       30.91       33.35     11.21 o
   0  -3  18        7.19        3.11      4.48 o
   1  -3  18       18.57       11.70      5.28 o
   2  -3  18       98.01       89.24     14.85 o
  -2  -2  18       72.41       88.73      8.56 o
  -1  -2  18      107.08       96.25      8.57 o
   0  -2  18       12.64       21.23      5.15 o
   1  -2  18       29.51       27.17      5.48 o
   2  -2  18       44.25       54.59      7.15 o
   3  -2  18       21.17       29.68      5.99 o
   4  -2  18        0.59        8.09      5.97 o
  -3  -1  18       43.46       46.68      6.80 o
  -2  -1  18        2.18        3.34      4.17 o
  -1  -1  18        4.54        6.35      4.30 o
   0  -1  18       17.07       22.69      4.89 o
   1  -1  18        1.14        1.05      3.84 o
   2  -1  18       26.42       35.05      6.08 o
   3  -1  18      168.37      165.33     20.22 o
   4  -1  18        6.13        8.43      4.44 o
   5  -1  18       24.28       11.07      8.03 o
  -3   0  18        0.55        3.65      3.99 o
  -2   0  18       39.13       33.27      7.52 o
  -1   0  18       43.99       50.66     12.16 o
   0   0  18       21.76       33.65      5.86 o
   1   0  18        0.31        2.32      3.69 o
   2   0  18        0.10        1.55      3.49 o
   3   0  18        3.11        5.54      3.92 o
   4   0  18       65.03       70.52      7.09 o
   5   0  18       59.04       74.42      9.11 o
   6   0  18      146.09      140.54     16.07 o
  -3   1  18        8.96       15.88      5.01 o
  -2   1  18        7.03        4.15      3.97 o
  -1   1  18       17.09       31.71      5.51 o
   0   1  18       15.99       19.01      4.73 o
   1   1  18       27.16       17.36      4.95 o
   2   1  18       68.16       51.06      6.28 o
   3   1  18       21.29       35.45      5.49 o
   4   1  18        5.69        8.38      3.66 o
   5   1  18        2.45        4.52      6.35 o
   6   1  18        3.80        1.89      6.35 o
   7   1  18       17.76       11.88      7.83 o
  -3   2  18        7.05        6.62      4.43 o
  -2   2  18       21.86       29.73      5.62 o
  -1   2  18      322.05      334.67     13.47 o
   0   2  18        4.08        5.68      3.75 o
   1   2  18        8.02       13.87      4.05 o
   2   2  18      145.18      141.13      8.81 o
   3   2  18       49.12       31.59     11.04 o
   4   2  18        1.15        9.52      6.62 o
   5   2  18        2.27        0.41      5.67 o
   6   2  18       39.41       53.18      7.66 o
   7   2  18       39.78       44.55     11.34 o
  -3   3  18        1.20        7.25      4.57 o
  -2   3  18       16.70       20.04      5.15 o
  -1   3  18       16.87       21.23      5.07 o
   0   3  18        2.14        3.09      3.54 o
   1   3  18       18.62       15.84      5.25 o
   2   3  18      135.99      140.70      8.72 o
   3   3  18        2.85        2.33      3.40 o
   4   3  18        0.58        0.16      4.13 o
   5   3  18        0.22        5.60      5.20 o
   6   3  18        2.44        2.51      4.91 o
   7   3  18       10.63       10.87      8.17 o
  -2   4  18        4.65        1.70      3.81 o
  -1   4  18        8.19        4.49      2.80 o
   0   4  18       78.13       77.97      8.38 o
   1   4  18        6.92        3.30      3.23 o
   2   4  18        7.13        7.95      3.26 o
   3   4  18        0.91        3.34      3.62 o
   4   4  18        4.24       -0.85      3.32 o
   5   4  18        3.25        2.91      5.54 o
   6   4  18       25.90       28.55     10.46 o
   7   4  18       19.51       16.94      8.98 o
   8   4  18      173.87      192.79     20.45 o
  -2   5  18       24.24       24.63      4.41 o
  -1   5  18       13.94       10.81      3.17 o
   0   5  18       12.65       16.56      3.66 o
   1   5  18        0.07        2.15      3.09 o
   2   5  18       13.41       13.01      3.78 o
   3   5  18        1.18        6.78      3.91 o
   4   5  18        3.48        7.09      4.02 o
   5   5  18        0.01        0.25      3.57 o
   6   5  18       17.93       18.55      6.03 o
   7   5  18        3.79       16.81      9.45 o
   8   5  18       30.29       36.79     12.02 o
  -1   6  18        9.05       11.02      3.69 o
   0   6  18      190.95      194.42      8.50 o
   1   6  18       47.10       50.48      5.66 o
   2   6  18      346.20      364.67     17.00 o
   3   6  18        7.44        6.92      3.94 o
   4   6  18        0.08        0.26      3.58 o
   5   6  18       72.85       56.31      9.52 o
   6   6  18        0.21        5.58      5.05 o
   7   6  18        5.84        2.08      5.15 o
   0   7  18       31.42       30.07      4.44 o
   1   7  18        0.80        1.43      3.33 o
   2   7  18       59.14       57.37      8.40 o
   3   7  18        0.62        2.92      3.86 o
   4   7  18        6.23        4.82      4.72 o
   5   7  18       25.28       15.08      6.11 o
   6   7  18       11.16        7.05      5.19 o
   7   7  18       33.96       38.13      9.52 o
   2   8  18       45.02       40.23      6.24 o
   3   8  18       11.45        6.60      4.38 o
   4   8  18       48.87       50.83      8.46 o
   5   8  18        7.21       10.23      5.81 o
   6   8  18        1.30        4.46      8.98 o
  -1  -1  19       31.52       32.67     11.14 o
   0  -1  19      110.58      123.78     10.25 o
   1  -1  19       43.35       51.07      7.23 o
   2  -1  19        3.57        6.28      4.59 o
   3  -1  19        9.70       21.37      9.46 o
  -1   0  19       13.61       10.37      4.58 o
   0   0  19       18.32       18.03      5.19 o
   1   0  19      141.78      167.28     10.48 o
   2   0  19      124.13      114.50      9.23 o
   3   0  19       37.31       36.87      6.26 o
   4   0  19        6.40        8.65      4.62 o
  -2   1  19       31.86       27.82      6.64 o
  -1   1  19        9.28       13.51      5.12 o
   0   1  19       18.21       35.65      6.01 o
   1   1  19        7.57        7.82      5.14 o
   2   1  19       34.05       33.10      5.72 o
   3   1  19       11.65        3.48      4.07 o
   4   1  19        3.40        3.08      4.58 o
   5   1  19       14.41       11.80      6.45 o
  -2   2  19        5.76        3.80      5.29 o
  -1   2  19        3.00        0.17      3.94 o
   0   2  19        0.67        5.67      3.75 o
   1   2  19      157.00      183.87     10.56 o
   2   2  19      318.37      322.12     12.98 o
   3   2  19       38.30       32.17      5.60 o
   4   2  19        6.34        6.21      7.02 o
   5   2  19       26.05       22.07      8.98 o
   6   2  19        8.90       21.20      8.51 o
  -1   3  19       26.08       30.09      5.93 o
   0   3  19       19.03        6.83      4.30 o
   1   3  19       29.72       37.65      5.84 o
   2   3  19       17.47       25.13      6.16 o
   3   3  19       21.92       14.45      8.10 o
   4   3  19       22.59       12.42      7.29 o
   5   3  19        1.26        3.98      6.21 o
   6   3  19        2.93        3.58      8.24 o
  -1   4  19        5.64        7.66      4.54 o
   0   4  19       10.75        8.00      4.43 o
   1   4  19       81.05       85.74      9.40 o
   2   4  19       77.84       77.90     13.19 o
   3   4  19       36.72       51.93      8.06 o
   4   4  19        7.08       12.57      5.74 o
   5   4  19       30.18       29.37      6.75 o
   6   4  19        0.08       -1.76      7.29 o
   0   5  19        3.75        4.97      3.19 o
   1   5  19       59.20       65.16      7.16 o
   2   5  19        0.40        1.04      3.63 o
   3   5  19        1.37        0.83      3.68 o
   4   5  19        3.05        2.70      4.03 o
   5   5  19       13.31       16.88      6.32 o
   6   5  19       10.62       17.42      9.25 o
   1   6  19       81.44       90.85      7.45 o
   2   6  19        6.17       12.59      4.92 o
   3   6  19       16.31        8.27      4.59 o
   4   6  19       39.09       47.12      6.71 o
   5   6  19        0.13       -0.44      5.14 o
   6   6  19        5.34        7.38      5.81 o
   3   7  19       18.52       11.98      5.98 o
   4   7  19       16.36       14.76     12.42 o
   5   7  19        3.36        5.00      8.03 o
   1   1  20       33.78       45.50     11.95 o
   2   1  20        5.01        4.76      5.32 o
   1   2  20        0.07       -3.71      3.71 o
   2   2  20      131.90      154.78     13.26 o
   3   2  20       53.35       57.49      8.71 o
   4   2  20       43.61       69.12     13.23 o
   1   3  20       17.99       20.46      5.09 o
   2   3  20        5.16        0.83      3.79 o
   3   3  20        1.37       -1.42      6.62 o
   4   3  20       25.33       14.78      8.71 o
   1   4  20      172.01      172.00     19.17 o
   2   4  20        8.78       10.40      8.03 o
   3   4  20       46.95       58.73     12.08 o
   4   4  20        1.49        3.44      7.09 o
   3   5  20       16.00        4.19      8.71 o
 
